# Supplementary material for: Enhanced Mitogenic Activity of Recombinant Human Vascular Endothelial Growth Factor VEGF121 Expressed in E. coli Origami B (DE3) with Molecular Chaperones
Source: PLoS One. 2016 Oct 7;11(10):e0163697. doi: 10.1371/journal.pone.0163697 (PMC5055331; doi:10.1371/journal.pone.0163697)
Supplement: S3 Fig — The mitogenic activity of α2-PI1-8-VEGF121 and commercial VEGF121 standards evaluated using real-time monitoring of HUVEC cell proliferation. α2-PI1-8-VEGF121, 50 ng/mL (1), VEGF121 I, 50 ng/mL (2), VEGF121 II, 50 ng/mL (3), negative control (culture medium without VEGF) (4). Excel sheet of raw data (mean ± standard error of the mean (S.E.M.)). (XLSX) [file pone.0163697.s004.xlsx]

## Sheet: Sheet1
			Experiment ID: 1506231335
			alpha2-PI1-8-VEGF121		VEGF121 I		VEGF121 II		Neg.ctrl
	Time-Interval(Hour)	Time-Interval	Y (E5,E6,E7,E8)	SD (E5,E6,E7,E8)	Y (G5,G6,G7,G8)	SD (G5,G6,G7,G8)	Y (H5,H6,H7,H8)	SD (H5,H6,H7,H8)	Y (E1,F1,G1,H1)	SD (E1,F1,G1,H1)
	00:00:00	00:00:00	0	0	0	0	0	0	0	0
	00:05:11.040000	00:00:13	0	0.0006	-0.0013	0.0011	-0.0009	0.0007	-0.0008	0.0006
	09:02:00.960000	00:22:35	-0.02	0.0063	-0.0225	0.0173	-0.0221	0.0182	-0.0142	0.016
	15:02:00.960000	00:37:35	0.0268	0.0057	0.0016	0.0187	-0.0076	0.0192	0.0183	0.0183
	21:02:00.960000	00:52:35	0.0667	0.0049	0.0342	0.0172	0.0206	0.02	0.0555	0.0215
	1900-01-01 03:02:00	01:07:35	0.0896	0.0026	0.0545	0.02	0.0484	0.0219	0.0733	0.0207
	1900-01-01 09:02:00	01:22:35	0.1042	0.0026	0.0732	0.0212	0.082	0.0237	0.0902	0.0229
	1900-01-01 15:02:00	01:37:35	0.1219	0.0047	0.1032	0.0254	0.1198	0.0265	0.1218	0.0215
	1900-01-01 21:02:00	01:52:35	0.1485	0.0084	0.1363	0.0298	0.1545	0.028	0.1558	0.0209
	1900-01-02 03:02:00	02:07:35	0.181	0.0088	0.1652	0.0357	0.1844	0.0323	0.177	0.0184
	1900-01-02 09:02:00	02:22:35	0.2091	0.0117	0.186	0.0362	0.2078	0.0336	0.1901	0.022
	1900-01-02 15:02:00	02:37:35	0.2302	0.0139	0.1989	0.0392	0.2237	0.0352	0.2014	0.0264
	1900-01-02 21:02:00	02:52:35	0.2436	0.015	0.2078	0.0385	0.2342	0.0347	0.2062	0.0273
	1900-01-03 03:02:00	03:07:35	0.2474	0.0138	0.2117	0.0359	0.2421	0.0387	0.2084	0.0255
	1900-01-03 09:02:00	03:22:35	0.2504	0.0112	0.213	0.0389	0.2445	0.0376	0.2099	0.0259
	1900-01-03 14:58:24	03:37:26	0.2481	0.01	0.2112	0.0371	0.2434	0.0424	0.2032	0.0249
	1900-01-03 20:58:24	03:52:26	0.2424	0.0105	0.2089	0.0386	0.2426	0.0448	0.1973	0.0232
	1900-01-04 02:58:24	04:07:26	0.2363	0.0084	0.2091	0.0392	0.2407	0.0406	0.1946	0.024
	1900-01-04 13:17:36	04:33:14	0.0695	0.0134	0.0587	0.0298	0.0908	0.0303	0.0279	0.0179
	1900-01-04 19:17:36	04:48:14	0.1138	0.0114	0.09	0.033	0.1344	0.0358	0.078	0.0155
	1900-01-05 01:17:36	05:03:14	0.1641	0.0099	0.1355	0.0356	0.1765	0.0416	0.1238	0.0186
	1900-01-05 07:17:36	05:18:14	0.1923	0.0084	0.1619	0.0373	0.1983	0.043	0.1453	0.0223
	1900-01-05 13:17:36	05:33:14	0.2041	0.0111	0.1757	0.0407	0.2129	0.0418	0.157	0.0227
	1900-01-05 19:17:36	05:48:14	0.2147	0.0111	0.1879	0.0425	0.2265	0.044	0.1708	0.0234
	1900-01-06 01:17:36	06:03:14	0.2267	0.0119	0.1998	0.0455	0.2397	0.0457	0.1834	0.027
	1900-01-06 07:17:36	06:18:14	0.2388	0.011	0.2146	0.0454	0.2497	0.0458	0.1941	0.026
	1900-01-06 13:17:36	06:33:14	0.2479	0.0137	0.2255	0.0448	0.2566	0.0466	0.201	0.0245
	1900-01-06 19:17:36	06:48:14	0.2555	0.0152	0.234	0.0453	0.2635	0.048	0.2073	0.0254
	1900-01-07 01:17:36	07:03:14	0.2597	0.0133	0.2388	0.0452	0.2678	0.0469	0.2114	0.0269
	1900-01-07 07:17:36	07:18:14	0.2638	0.0137	0.2419	0.0452	0.2688	0.0479	0.2151	0.0259
	1900-01-07 13:17:36	07:33:14	0.2674	0.0155	0.2448	0.0452	0.2711	0.0477	0.2175	0.025
	1900-01-07 19:17:36	07:48:14	0.2705	0.0196	0.2475	0.0451	0.275	0.0455	0.2176	0.026
	1900-01-08 01:17:36	08:03:14	0.2739	0.0175	0.251	0.0472	0.2788	0.0473	0.2215	0.0257
	1900-01-08 07:17:36	08:18:14	0.276	0.0181	0.2534	0.0479	0.2843	0.0482	0.2237	0.027
	1900-01-08 13:17:36	08:33:14	0.2817	0.0161	0.2582	0.0474	0.29	0.0504	0.2268	0.0295
	1900-01-08 19:17:36	08:48:14	0.2863	0.0162	0.26	0.0467	0.2956	0.05	0.2318	0.0295
	1900-01-09 01:17:36	09:03:14	0.29	0.0186	0.2627	0.0466	0.2995	0.0508	0.2356	0.0328
	1900-01-09 07:17:36	09:18:14	0.2929	0.0186	0.2678	0.0474	0.3051	0.0508	0.2404	0.0333
	1900-01-09 13:17:36	09:33:14	0.2987	0.0179	0.272	0.0488	0.3084	0.0504	0.246	0.0309
	1900-01-09 19:17:36	09:48:14	0.3049	0.0178	0.2737	0.049	0.3131	0.0497	0.251	0.0317
	1900-01-10 01:17:36	10:03:14	0.3089	0.0177	0.2786	0.0481	0.3191	0.0503	0.2559	0.0335
	1900-01-10 07:17:36	10:18:14	0.3141	0.0182	0.2846	0.0491	0.3223	0.0485	0.2594	0.0328
	1900-01-10 13:17:36	10:33:14	0.319	0.0208	0.2885	0.0499	0.3262	0.0494	0.2641	0.0354
	1900-01-10 19:17:36	10:48:14	0.3248	0.0176	0.2942	0.0499	0.3283	0.0493	0.2698	0.035
	1900-01-11 01:17:36	11:03:14	0.3298	0.017	0.297	0.0536	0.3331	0.0512	0.272	0.0347
	1900-01-11 07:17:36	11:18:14	0.3344	0.0153	0.2997	0.0531	0.3377	0.0508	0.2754	0.0353
	1900-01-11 13:17:36	11:33:14	0.3398	0.0151	0.3054	0.0545	0.3402	0.0507	0.2799	0.036
	1900-01-11 19:17:36	11:48:14	0.344	0.0166	0.3095	0.0534	0.3445	0.0523	0.2841	0.035
	1900-01-12 01:17:36	12:03:14	0.349	0.0177	0.3134	0.0542	0.3481	0.0526	0.2878	0.0359
	1900-01-12 07:17:36	12:18:14	0.3545	0.0186	0.3169	0.0554	0.3526	0.054	0.2894	0.0349
	1900-01-12 13:17:36	12:33:14	0.3589	0.0166	0.3218	0.0553	0.3564	0.0535	0.2924	0.036
	1900-01-12 19:17:36	12:48:14	0.3628	0.0151	0.3276	0.0549	0.3603	0.0517	0.2965	0.0387
	1900-01-13 01:17:36	13:03:14	0.369	0.0167	0.3328	0.0549	0.3643	0.0539	0.3014	0.0367
	1900-01-13 07:17:36	13:18:14	0.3736	0.0158	0.3352	0.0565	0.3694	0.0533	0.3044	0.0369
	1900-01-13 13:17:36	13:33:14	0.3794	0.0172	0.3405	0.0579	0.3715	0.0552	0.3084	0.0391
	1900-01-13 19:17:36	13:48:14	0.3839	0.0166	0.3448	0.0591	0.3761	0.0552	0.3086	0.0356
	1900-01-14 01:17:36	14:03:14	0.3864	0.0174	0.3497	0.0584	0.3798	0.0562	0.3133	0.0357
	1900-01-14 07:17:36	14:18:14	0.3906	0.0198	0.3529	0.0617	0.3829	0.0573	0.3145	0.0351
	1900-01-14 13:17:36	14:33:14	0.3966	0.0186	0.3562	0.0622	0.3853	0.0562	0.3187	0.035
	1900-01-14 19:17:36	14:48:14	0.3999	0.0195	0.3618	0.0601	0.3901	0.056	0.3241	0.0369
	1900-01-15 01:17:36	15:03:14	0.4042	0.018	0.3664	0.0592	0.395	0.0567	0.3272	0.0357
	1900-01-15 07:17:36	15:18:14	0.4084	0.0166	0.3726	0.0606	0.4007	0.0573	0.3278	0.0356
	1900-01-15 13:17:36	15:33:14	0.4154	0.0181	0.3735	0.0617	0.4037	0.0598	0.3309	0.037
	1900-01-15 19:17:36	15:48:14	0.4218	0.0186	0.3779	0.0633	0.4071	0.0595	0.3343	0.0373
	1900-01-16 01:17:36	16:03:14	0.4272	0.0195	0.383	0.0657	0.4108	0.059	0.3376	0.0375
	1900-01-16 07:17:36	16:18:14	0.4332	0.0202	0.3872	0.0684	0.4129	0.0586	0.3397	0.0384
	1900-01-16 13:17:36	16:33:14	0.4402	0.0243	0.3932	0.0672	0.4186	0.057	0.3413	0.0403
	1900-01-16 19:17:36	16:48:14	0.4488	0.0241	0.3969	0.0661	0.4208	0.0576	0.346	0.0413
	1900-01-17 01:17:36	17:03:14	0.4523	0.0265	0.4013	0.0676	0.4263	0.0591	0.3496	0.041
	1900-01-17 07:17:36	17:18:14	0.4574	0.0253	0.408	0.0695	0.4302	0.0598	0.3515	0.0415
	1900-01-17 13:17:36	17:33:14	0.4657	0.0248	0.4107	0.0686	0.4334	0.0612	0.3524	0.0405
	1900-01-17 19:17:36	17:48:14	0.4722	0.0235	0.414	0.0688	0.4363	0.0623	0.3576	0.0398
	1900-01-18 01:17:36	18:03:14	0.4799	0.0215	0.4166	0.0679	0.4391	0.0644	0.3581	0.0413
	1900-01-18 07:17:11	18:18:13	0.4849	0.0234	0.4217	0.0691	0.4422	0.0596	0.3596	0.0415
	1900-01-18 13:17:11	18:33:13	0.493	0.0245	0.4238	0.0705	0.4472	0.0606	0.3617	0.0417
	1900-01-18 19:17:11	18:48:13	0.5012	0.0225	0.4285	0.072	0.4525	0.0623	0.3629	0.0419
	1900-01-19 01:17:11	19:03:13	0.5074	0.0266	0.4323	0.0727	0.4551	0.0614	0.3643	0.0416
	1900-01-19 07:17:11	19:18:13	0.5142	0.0241	0.4371	0.0729	0.4588	0.0591	0.3689	0.0395
	1900-01-19 13:17:11	19:33:13	0.522	0.0263	0.4409	0.0741	0.4647	0.0646	0.3707	0.0397
	1900-01-19 19:16:45	19:48:12	0.5323	0.0241	0.4468	0.0755	0.4666	0.064	0.3727	0.0407
	1900-01-20 01:16:45	20:03:12	0.541	0.0279	0.4491	0.0734	0.4692	0.0649	0.373	0.0432
	1900-01-20 07:16:45	20:18:12	0.5469	0.0261	0.4541	0.074	0.4722	0.0652	0.3762	0.0402
	1900-01-20 13:16:45	20:33:12	0.5525	0.0254	0.4562	0.0739	0.471	0.0683	0.3739	0.0409
	1900-01-20 19:16:45	20:48:12	0.5552	0.0265	0.4581	0.0725	0.4746	0.0679	0.3737	0.0422
	1900-01-21 01:16:45	21:03:12	0.5714	0.0258	0.4639	0.075	0.4785	0.066	0.3728	0.0417
	1900-01-21 07:16:45	21:18:12	0.5861	0.0275	0.4637	0.0758	0.4784	0.065	0.3748	0.0415
	1900-01-21 13:16:45	21:33:12	0.5844	0.0307	0.4593	0.0766	0.4741	0.0653	0.3683	0.0405
	1900-01-21 19:16:01	21:48:10	0.5919	0.0304	0.4597	0.0788	0.4752	0.0657	0.363	0.0413
	1900-01-22 01:16:01	22:03:10	0.5979	0.0303	0.4621	0.0787	0.4764	0.0666	0.3609	0.0431
	1900-01-22 07:15:10	22:18:08	0.603	0.0306	0.4636	0.0793	0.4799	0.07	0.3591	0.0432
	1900-01-22 13:15:10	22:33:08	0.6162	0.0328	0.47	0.0778	0.4847	0.0709	0.3651	0.045
	1900-01-22 19:14:26	22:48:06	0.6278	0.0354	0.4773	0.0777	0.4893	0.0702	0.3693	0.0437
	1900-01-23 01:14:26	23:03:06	0.6386	0.0302	0.4841	0.0786	0.4927	0.0699	0.3724	0.0413
	1900-01-23 07:13:35	23:18:04	0.6504	0.0294	0.4906	0.0809	0.5002	0.069	0.3788	0.0447
	23 days, 13:13:35.040000	23:33:04	0.6583	0.0274	0.4989	0.0836	0.5062	0.0689	0.3819	0.0458
	23 days, 19:13:09.120000	23:48:03	0.6701	0.0306	0.5049	0.0863	0.5114	0.072	0.3868	0.046
	24 days, 1:13:09.120000	1 day, 0:03:03	0.6818	0.0311	0.5127	0.0872	0.5153	0.0713	0.3918	0.0469
	24 days, 7:12:51.840000	1 day, 0:18:02	0.6948	0.0293	0.5199	0.0845	0.5203	0.0703	0.397	0.0497
	24 days, 13:12:51.840000	1 day, 0:33:02	0.7037	0.0281	0.5214	0.0872	0.5257	0.0685	0.3976	0.0448
	24 days, 19:12:25.920000	1 day, 0:48:01	0.713	0.0286	0.5253	0.0882	0.529	0.0721	0.4027	0.0458
	25 days, 1:12:25.920000	1 day, 1:03:01	0.7216	0.0224	0.5298	0.0888	0.5317	0.0726	0.4035	0.0478
	25 days, 7:11:34.080000	1 day, 1:17:59	0.7292	0.0225	0.5329	0.0888	0.5338	0.071	0.4063	0.0481
	25 days, 13:11:34.080000	1 day, 1:32:59	0.7343	0.0219	0.5319	0.0887	0.5362	0.075	0.4054	0.0451
	25 days, 19:11:08.160000	1 day, 1:47:58	0.7419	0.0275	0.5336	0.0901	0.5362	0.0742	0.4033	0.0473
	26 days, 1:11:08.160000	1 day, 2:02:58	0.7455	0.0292	0.5365	0.0866	0.5348	0.0708	0.4022	0.0483
	26 days, 7:10:24.960000	1 day, 2:17:56	0.7535	0.0261	0.5359	0.0859	0.5347	0.0749	0.4007	0.0498
	26 days, 13:10:24.960000	1 day, 2:32:56	0.7646	0.0265	0.539	0.0808	0.5353	0.0748	0.4029	0.0503
	26 days, 19:09:33.120000	1 day, 2:47:54	0.7755	0.0275	0.5426	0.0857	0.5387	0.0743	0.4025	0.0532
	27 days, 1:09:33.120000	1 day, 3:02:54	0.7856	0.0235	0.5449	0.0902	0.5417	0.0763	0.403	0.0502
	27 days, 7:07:14.880000	1 day, 3:17:48	0.796	0.0277	0.5497	0.0885	0.5436	0.0766	0.401	0.05
	27 days, 13:07:14.880000	1 day, 3:32:48	0.8068	0.0277	0.5517	0.087	0.5479	0.0813	0.4027	0.0494
	27 days, 19:06:23.040000	1 day, 3:47:46	0.8149	0.0271	0.5533	0.0884	0.5543	0.0826	0.403	0.0493
	28 days, 1:06:23.040000	1 day, 4:02:46	0.8299	0.0267	0.5599	0.0917	0.5535	0.0826	0.4082	0.0524
	28 days, 7:05:39.840000	1 day, 4:17:44	0.8432	0.0302	0.565	0.0893	0.5559	0.0818	0.4128	0.052
	28 days, 13:05:39.840000	1 day, 4:32:44	0.8502	0.0256	0.5672	0.0905	0.5618	0.085	0.4134	0.0531
	28 days, 19:04:48	1 day, 4:47:42	0.8635	0.0243	0.5743	0.0886	0.5631	0.0853	0.4164	0.0517
	29 days, 1:04:48	1 day, 5:02:42	0.8738	0.0309	0.5742	0.0896	0.562	0.0845	0.4141	0.0527
	29 days, 7:03:56.160000	1 day, 5:17:40	0.8851	0.0281	0.5751	0.0898	0.5637	0.0821	0.4154	0.0487
	29 days, 13:03:56.160000	1 day, 5:32:40	0.8956	0.0269	0.5828	0.0921	0.5698	0.0814	0.418	0.0519
	29 days, 19:03:12.960000	1 day, 5:47:38	0.9041	0.0335	0.5864	0.0921	0.5739	0.0825	0.4206	0.0505
	30 days, 1:03:12.960000	1 day, 6:02:38	0.9141	0.0318	0.5871	0.0954	0.5775	0.0822	0.4216	0.0511
	30 days, 7:02:21.120000	1 day, 6:17:36	0.93	0.0317	0.5865	0.0994	0.5781	0.082	0.4237	0.0542
	30 days, 13:02:21.120000	1 day, 6:32:36	0.9482	0.0341	0.5918	0.102	0.5791	0.0816	0.4253	0.0526
	30 days, 19:01:37.920000	1 day, 6:47:34	0.961	0.0391	0.5959	0.1053	0.58	0.0825	0.4248	0.054
	31 days, 1:01:37.920000	1 day, 7:02:34	0.9728	0.0419	0.6004	0.1019	0.5844	0.0822	0.4238	0.0508
	31 days, 7:00:46.080000	1 day, 7:17:32	0.9798	0.0467	0.6056	0.1013	0.586	0.0834	0.4256	0.0518
	31 days, 13:00:46.080000	1 day, 7:32:32	0.9962	0.0407	0.6074	0.103	0.5888	0.0828	0.4286	0.0523
	31 days, 19:00:02.880000	1 day, 7:47:30	1.0078	0.036	0.6125	0.1058	0.5942	0.0838	0.4291	0.0529
	32 days, 1:00:02.880000	1 day, 8:02:30	1.0242	0.04	0.6157	0.1081	0.5987	0.0792	0.4283	0.0523
	32 days, 6:59:11.040000	1 day, 8:17:28	1.0385	0.043	0.62	0.1011	0.6003	0.0781	0.4287	0.0469
	32 days, 12:59:11.040000	1 day, 8:32:28	1.0495	0.0454	0.6175	0.1	0.6018	0.0872	0.4276	0.0498
	32 days, 18:58:27.840000	1 day, 8:47:26	1.0667	0.0418	0.6191	0.1031	0.5989	0.0833	0.424	0.0528
	33 days, 0:58:27.840000	1 day, 9:02:26	1.0827	0.0353	0.6257	0.1058	0.6021	0.0823	0.4272	0.054
	33 days, 6:57:36	1 day, 9:17:24	1.0935	0.0419	0.6345	0.1058	0.6085	0.0853	0.4264	0.0538
	33 days, 12:57:36	1 day, 9:32:24	1.1046	0.048	0.6386	0.1067	0.611	0.0849	0.4275	0.0548
	33 days, 18:56:44.160000	1 day, 9:47:22	1.1154	0.0416	0.6433	0.1057	0.6102	0.0795	0.4294	0.0531
	34 days, 0:56:44.160000	1 day, 10:02:22	1.1298	0.0439	0.6427	0.1048	0.6095	0.0806	0.4276	0.0516
	34 days, 6:56:00.960000	1 day, 10:17:20	1.1407	0.045	0.6425	0.1117	0.6181	0.0794	0.4284	0.0517
	34 days, 12:56:00.960000	1 day, 10:32:20	1.1559	0.0447	0.6413	0.1155	0.6209	0.0789	0.4303	0.0556
	34 days, 18:55:09.120000	1 day, 10:47:18	1.1695	0.0432	0.6511	0.1121	0.6233	0.0785	0.4301	0.0589
	35 days, 0:54:51.840000	1 day, 11:02:17	1.1932	0.043	0.6566	0.1135	0.6231	0.0782	0.4289	0.0547
	35 days, 6:54:00	1 day, 11:17:15	1.2056	0.0419	0.6582	0.1136	0.6218	0.0779	0.4306	0.0571
	35 days, 12:53:34.080000	1 day, 11:32:14	1.2187	0.049	0.6611	0.1141	0.6215	0.0751	0.4317	0.0604
	35 days, 18:52:50.880000	1 day, 11:47:12	1.231	0.043	0.6643	0.1114	0.6256	0.0781	0.4288	0.0601
	36 days, 0:52:24.960000	1 day, 12:02:11	1.2465	0.0502	0.6731	0.1073	0.627	0.073	0.43	0.0577
	36 days, 6:51:33.120000	1 day, 12:17:09	1.2598	0.0555	0.6785	0.1143	0.6322	0.0761	0.4328	0.0573
	36 days, 12:50:49.920000	1 day, 12:32:07	1.2793	0.056	0.6811	0.1178	0.6367	0.0796	0.4315	0.0538
	36 days, 18:49:58.080000	1 day, 12:47:05	1.3039	0.0508	0.6783	0.1155	0.6349	0.0806	0.4267	0.0553
	37 days, 0:49:14.880000	1 day, 13:02:03	1.3228	0.0441	0.679	0.1132	0.6315	0.0824	0.4257	0.0582
	37 days, 6:48:23.040000	1 day, 13:17:01	1.3348	0.0468	0.6853	0.1161	0.639	0.0818	0.4263	0.0584
	37 days, 12:47:39.840000	1 day, 13:31:59	1.3522	0.0504	0.6896	0.1155	0.642	0.0842	0.4253	0.0618
	37 days, 18:46:48	1 day, 13:46:57	1.3696	0.0554	0.6916	0.1125	0.6499	0.0849	0.4262	0.0607
	38 days, 0:45:56.160000	1 day, 14:01:55	1.3863	0.0649	0.694	0.1097	0.6527	0.0855	0.4287	0.0641
	38 days, 6:45:12.960000	1 day, 14:16:53	1.4028	0.057	0.7038	0.1116	0.6512	0.0857	0.4262	0.0604
	38 days, 12:44:21.120000	1 day, 14:31:51	1.4139	0.0654	0.7068	0.1164	0.6526	0.0847	0.4276	0.0618
	38 days, 18:43:37.920000	1 day, 14:46:49	1.4321	0.072	0.7149	0.1178	0.654	0.0823	0.4276	0.0604
	39 days, 0:42:46.080000	1 day, 15:01:47	1.4467	0.0629	0.7136	0.1161	0.6545	0.0807	0.4264	0.0653
	39 days, 6:42:02.880000	1 day, 15:16:45	1.4695	0.064	0.7214	0.1189	0.6551	0.0823	0.427	0.0656
	39 days, 12:41:11.040000	1 day, 15:31:43	1.4867	0.0572	0.7269	0.1214	0.6564	0.0861	0.4259	0.0669
	39 days, 18:40:27.840000	1 day, 15:46:41	1.5008	0.0638	0.7296	0.1197	0.6597	0.0847	0.4247	0.0661
	40 days, 0:39:36	1 day, 16:01:39	1.5179	0.0684	0.7339	0.1201	0.6636	0.0874	0.4238	0.0615
	40 days, 6:38:44.160000	1 day, 16:16:37	1.5197	0.0608	0.7362	0.1175	0.6648	0.0845	0.4228	0.0579
	40 days, 12:38:00.960000	1 day, 16:31:35	1.5378	0.0584	0.7374	0.1193	0.6674	0.0844	0.423	0.0597
	40 days, 18:37:09.120000	1 day, 16:46:33	1.5671	0.0595	0.7416	0.1242	0.6678	0.0804	0.4194	0.0575
	41 days, 0:36:25.920000	1 day, 17:01:31	1.5837	0.0569	0.7435	0.1247	0.6696	0.081	0.4197	0.0612
	41 days, 6:35:34.080000	1 day, 17:16:29	1.5981	0.0569	0.7523	0.1255	0.672	0.0827	0.4225	0.0643
	41 days, 12:34:50.880000	1 day, 17:31:27	1.6145	0.0645	0.7519	0.1304	0.6769	0.0817	0.4238	0.0652
	41 days, 18:33:59.040000	1 day, 17:46:25	1.6284	0.0569	0.7524	0.1351	0.678	0.0796	0.423	0.0675
	42 days, 0:33:15.840000	1 day, 18:01:23	1.6473	0.0584	0.7542	0.1357	0.6755	0.0795	0.4215	0.0709
	42 days, 6:32:24	1 day, 18:16:21	1.666	0.0722	0.7621	0.1374	0.682	0.0812	0.4193	0.068
	42 days, 12:31:32.160000	1 day, 18:31:19	1.6929	0.0876	0.7661	0.137	0.6836	0.0845	0.4177	0.0643
	42 days, 18:30:48.960000	1 day, 18:46:17	1.7174	0.0865	0.7729	0.135	0.6815	0.086	0.421	0.0628
	43 days, 0:29:57.120000	1 day, 19:01:15	1.7394	0.0885	0.7727	0.1315	0.6842	0.0877	0.4175	0.065
	43 days, 6:29:13.920000	1 day, 19:16:13	1.7502	0.0864	0.7761	0.1395	0.6859	0.0883	0.415	0.0588
	43 days, 12:28:22.080000	1 day, 19:31:11	1.7661	0.0805	0.7805	0.1361	0.6908	0.0918	0.4148	0.0585
	43 days, 18:27:38.880000	1 day, 19:46:09	1.7883	0.0842	0.7848	0.1411	0.6932	0.0864	0.4111	0.058
	44 days, 0:26:47.040000	1 day, 20:01:07	1.805	0.0798	0.7868	0.1357	0.6921	0.0827	0.412	0.06
	44 days, 6:26:03.840000	1 day, 20:16:05	1.827	0.0762	0.79	0.1383	0.6932	0.0882	0.4152	0.0624
	44 days, 12:25:12	1 day, 20:31:03	1.8538	0.079	0.7913	0.1386	0.6936	0.0862	0.4138	0.0604
	44 days, 18:24:20.160000	1 day, 20:46:01	1.8628	0.0796	0.7965	0.1407	0.6911	0.0853	0.4074	0.0609
	45 days, 0:23:36.960000	1 day, 21:00:59	1.8783	0.0817	0.8001	0.137	0.6878	0.0781	0.4068	0.0614
	45 days, 6:22:45.120000	1 day, 21:15:57	1.9011	0.0796	0.8039	0.133	0.6919	0.0847	0.4058	0.0665
	45 days, 12:22:01.920000	1 day, 21:30:55	1.9142	0.0815	0.8053	0.1314	0.6917	0.0873	0.4037	0.0682
	45 days, 18:21:10.080000	1 day, 21:45:53	1.936	0.0802	0.8067	0.1309	0.6912	0.0914	0.4004	0.0665
	46 days, 0:20:26.880000	1 day, 22:00:51	1.955	0.0767	0.8075	0.1311	0.6902	0.0896	0.4017	0.0641
	46 days, 6:06:02.880000	1 day, 22:15:15	1.9809	0.0682	0.812	0.1339	0.6911	0.0883	0.4024	0.0621
	46 days, 12:03:10.080000	1 day, 22:30:08	2.008	0.0744	0.8135	0.1311	0.6918	0.085	0.4017	0.0634
	46 days, 18:02:26.880000	1 day, 22:45:06	2.0295	0.0902	0.8149	0.1284	0.6969	0.0905	0.398	0.0642
	47 days, 0:01:35.040000	1 day, 23:00:04	2.0463	0.0625	0.8107	0.1339	0.6925	0.0898	0.3884	0.064
	47 days, 6:00:51.840000	1 day, 23:15:02	2.0541	0.0606	0.8109	0.1286	0.691	0.0837	0.3855	0.0631
	47 days, 12:00:00	1 day, 23:30:00	2.0573	0.0572	0.8206	0.1318	0.6893	0.0807	0.3846	0.0643
	47 days, 17:59:08.160000	1 day, 23:44:58	2.0727	0.0729	0.8234	0.13	0.6917	0.0855	0.3839	0.0642
	47 days, 23:58:24.960000	1 day, 23:59:56	2.1148	0.0936	0.8274	0.1386	0.6931	0.0857	0.3875	0.062
	48 days, 5:57:33.120000	2 days, 0:14:54	2.123	0.0922	0.8317	0.1459	0.6929	0.0837	0.3877	0.0612
	48 days, 11:56:49.920000	2 days, 0:29:52	2.1386	0.0886	0.8378	0.145	0.6958	0.0816	0.3881	0.0606
	48 days, 17:55:58.080000	2 days, 0:44:50	2.1573	0.0829	0.8325	0.1473	0.6906	0.083	0.3852	0.0626
	48 days, 23:55:14.880000	2 days, 0:59:48	2.1746	0.0865	0.8336	0.1411	0.6887	0.0814	0.3749	0.0623
	49 days, 5:54:23.040000	2 days, 1:14:46	2.19	0.0802	0.8327	0.144	0.6947	0.0847	0.3739	0.0616
	49 days, 11:53:39.840000	2 days, 1:29:44	2.2156	0.0936	0.8407	0.145	0.6946	0.0876	0.3732	0.0611
	49 days, 17:52:48	2 days, 1:44:42	2.245	0.0886	0.8438	0.1521	0.6963	0.0896	0.375	0.0571
	49 days, 23:51:56.160000	2 days, 1:59:40	2.2705	0.0763	0.852	0.1566	0.6973	0.0894	0.3733	0.06
	50 days, 5:51:12.960000	2 days, 2:14:38	2.2913	0.0777	0.8532	0.1574	0.7012	0.0911	0.3746	0.0629
	50 days, 11:50:21.120000	2 days, 2:29:36	2.3107	0.076	0.8564	0.1553	0.694	0.0918	0.3732	0.0605
	50 days, 17:49:37.920000	2 days, 2:44:34	2.351	0.0776	0.8619	0.1568	0.6929	0.0864	0.373	0.0608
	50 days, 23:48:46.080000	2 days, 2:59:32	2.3678	0.0861	0.8678	0.1555	0.6992	0.0886	0.3693	0.0622
	51 days, 5:48:02.880000	2 days, 3:14:30	2.4067	0.0941	0.868	0.1571	0.7023	0.0917	0.3693	0.0614
	51 days, 11:47:11.040000	2 days, 3:29:28	2.4104	0.1137	0.8722	0.1605	0.7073	0.0908	0.3679	0.0616
	51 days, 17:46:27.840000	2 days, 3:44:26	2.4292	0.1413	0.8761	0.1591	0.7088	0.0901	0.3638	0.0622
	51 days, 23:45:36	2 days, 3:59:24	2.4415	0.1521	0.8736	0.1562	0.7109	0.0907	0.3593	0.0609
	52 days, 5:44:44.160000	2 days, 4:14:22	2.4564	0.1408	0.872	0.1528	0.7125	0.0889	0.3593	0.062
	52 days, 11:44:00.960000	2 days, 4:29:20	2.4798	0.134	0.8785	0.15	0.7081	0.081	0.357	0.0629
	52 days, 17:43:09.120000	2 days, 4:44:18	2.5021	0.1328	0.8745	0.1476	0.7097	0.0871	0.3571	0.059
	52 days, 23:42:25.920000	2 days, 4:59:16	2.5227	0.1133	0.8786	0.1527	0.7091	0.0929	0.3554	0.0607
	53 days, 5:41:34.080000	2 days, 5:14:14	2.5548	0.1122	0.8825	0.1474	0.7075	0.0979	0.3572	0.0594
	53 days, 11:40:50.880000	2 days, 5:29:12	2.5855	0.1142	0.889	0.1417	0.7096	0.0968	0.3557	0.058
	53 days, 17:39:59.040000	2 days, 5:44:10	2.6054	0.1087	0.8885	0.1446	0.7129	0.0988	0.3567	0.0557
	53 days, 23:39:15.840000	2 days, 5:59:08	2.6266	0.1096	0.8882	0.1482	0.7151	0.1027	0.3523	0.0549
	54 days, 5:38:24	2 days, 6:14:06	2.642	0.0995	0.894	0.1461	0.7148	0.1035	0.3514	0.0563
	54 days, 11:37:32.160000	2 days, 6:29:04	2.6616	0.1028	0.8953	0.1558	0.7144	0.1025	0.3493	0.0609
	54 days, 17:36:48.960000	2 days, 6:44:02	2.6962	0.0887	0.8997	0.1527	0.714	0.1013	0.3455	0.0616
	54 days, 23:35:57.120000	2 days, 6:59:00	2.7044	0.0938	0.9033	0.1459	0.7154	0.1049	0.3435	0.0629
	55 days, 5:35:13.920000	2 days, 7:13:58	2.7307	0.0985	0.9027	0.1511	0.7144	0.102	0.3441	0.0595
	55 days, 11:34:22.080000	2 days, 7:28:56	2.7698	0.1098	0.9095	0.1494	0.7091	0.0959	0.3446	0.059
	55 days, 17:33:38.880000	2 days, 7:43:54	2.8093	0.1056	0.9115	0.1607	0.7066	0.096	0.344	0.0571
	55 days, 23:32:47.040000	2 days, 7:58:52	2.8276	0.1157	0.9086	0.1598	0.7076	0.0947	0.3396	0.0551
	56 days, 5:32:03.840000	2 days, 8:13:50	2.832	0.1113	0.9114	0.1587	0.7095	0.0974	0.3382	0.0579
	56 days, 11:31:12	2 days, 8:28:48	2.8654	0.1182	0.913	0.1555	0.7139	0.0978	0.3366	0.0596
	56 days, 17:30:20.160000	2 days, 8:43:46	2.875	0.1319	0.9091	0.1589	0.7134	0.0966	0.3341	0.06
	56 days, 23:29:36.960000	2 days, 8:58:44	2.8998	0.136	0.9127	0.1593	0.707	0.0952	0.3351	0.0578
	57 days, 5:28:45.120000	2 days, 9:13:42	2.9215	0.1314	0.9182	0.1614	0.7046	0.0964	0.3356	0.0567
	57 days, 11:28:01.920000	2 days, 9:28:40	2.9479	0.1296	0.9187	0.1595	0.7072	0.0951	0.3329	0.0605
	57 days, 17:27:10.080000	2 days, 9:43:38	2.9616	0.1096	0.9275	0.1596	0.708	0.0926	0.3294	0.0595
	57 days, 23:26:26.880000	2 days, 9:58:36	3.0079	0.1481	0.9296	0.1572	0.7056	0.0888	0.3276	0.0565
	58 days, 5:25:35.040000	2 days, 10:13:34	3.0136	0.1368	0.931	0.165	0.7062	0.0903	0.3259	0.056
	58 days, 11:24:51.840000	2 days, 10:28:32	3.0333	0.1495	0.9347	0.1677	0.7117	0.093	0.3249	0.059
	58 days, 17:24:00	2 days, 10:43:30	3.0508	0.1667	0.9334	0.1669	0.7118	0.0933	0.326	0.061
	58 days, 23:23:08.160000	2 days, 10:58:28	3.0817	0.1577	0.9338	0.1644	0.7107	0.0898	0.3218	0.0637
	59 days, 5:22:24.960000	2 days, 11:13:26	3.0964	0.1358	0.9348	0.1614	0.712	0.092	0.3204	0.0643
	59 days, 11:21:33.120000	2 days, 11:28:24	3.1236	0.1462	0.9407	0.1632	0.7065	0.0886	0.318	0.0618
	59 days, 17:20:49.920000	2 days, 11:43:22	3.158	0.1257	0.9441	0.1657	0.7056	0.0886	0.3141	0.0612
	59 days, 23:19:58.080000	2 days, 11:58:20	3.1906	0.119	0.9447	0.1653	0.7071	0.0915	0.3136	0.0609
	60 days, 5:19:14.880000	2 days, 12:13:18	3.2031	0.1163	0.9458	0.168	0.7076	0.0873	0.3118	0.059
	60 days, 11:18:23.040000	2 days, 12:28:16	3.2251	0.1198	0.9428	0.1678	0.7049	0.0947	0.3085	0.0591
	60 days, 17:17:39.840000	2 days, 12:43:14	3.2305	0.116	0.9424	0.165	0.7005	0.0884	0.3057	0.0619
	60 days, 23:16:48	2 days, 12:58:12	3.2511	0.1237	0.9451	0.169	0.7022	0.0881	0.3071	0.0588
	61 days, 5:15:56.160000	2 days, 13:13:10	3.2805	0.1318	0.9504	0.1794	0.695	0.0901	0.3042	0.0579
	61 days, 11:15:12.960000	2 days, 13:28:08	3.2822	0.1278	0.9535	0.1679	0.696	0.0957	0.3044	0.0568
	61 days, 17:14:21.120000	2 days, 13:43:06	3.2785	0.0953	0.9535	0.163	0.6989	0.0964	0.3012	0.0547
	61 days, 23:13:37.920000	2 days, 13:58:04	3.3125	0.1094	0.9563	0.1561	0.6992	0.0933	0.2999	0.0593
	62 days, 5:12:46.080000	2 days, 14:13:02	3.3386	0.1157	0.9608	0.1625	0.7004	0.0903	0.2965	0.0569
	62 days, 11:12:02.880000	2 days, 14:28:00	3.3864	0.1098	0.9607	0.1649	0.7017	0.0978	0.2948	0.0599
	62 days, 17:11:11.040000	2 days, 14:42:58	3.4095	0.1126	0.9635	0.1651	0.7042	0.101	0.2916	0.0582
	62 days, 23:10:27.840000	2 days, 14:57:56	3.4214	0.1048	0.9616	0.1635	0.704	0.0994	0.289	0.0555
	63 days, 5:09:36	2 days, 15:12:54	3.4479	0.1117	0.9619	0.1615	0.7022	0.0928	0.292	0.0589
	63 days, 11:08:44.160000	2 days, 15:27:52	3.4477	0.1175	0.9639	0.1631	0.7	0.0941	0.2879	0.0588
	63 days, 17:08:00.960000	2 days, 15:42:50	3.4746	0.1023	0.9592	0.1639	0.7051	0.0979	0.2884	0.0595
	63 days, 23:07:09.120000	2 days, 15:57:48	3.5005	0.1148	0.9561	0.1633	0.7043	0.1018	0.2861	0.0554
	64 days, 5:06:25.920000	2 days, 16:12:46	3.4892	0.1057	0.9611	0.1617	0.7031	0.1013	0.2837	0.0544
	64 days, 11:05:34.080000	2 days, 16:27:44	3.521	0.1192	0.9563	0.1597	0.7051	0.101	0.2844	0.0567
	64 days, 17:04:50.880000	2 days, 16:42:42	3.5605	0.1037	0.9596	0.1597	0.7033	0.0975	0.2791	0.0583
	64 days, 23:03:59.040000	2 days, 16:57:40	3.562	0.0948	0.9593	0.1534	0.7034	0.0983	0.2776	0.0571
	65 days, 5:03:15.840000	2 days, 17:12:38	3.5808	0.1018	0.9673	0.1633	0.6995	0.0993	0.2771	0.0586
	65 days, 11:02:24	2 days, 17:27:36	3.5908	0.0994	0.973	0.1693	0.6982	0.0978	0.2772	0.058
	65 days, 17:01:32.160000	2 days, 17:42:34	3.6085	0.1002	0.9738	0.1658	0.6972	0.0973	0.2728	0.0585
	65 days, 23:00:48.960000	2 days, 17:57:32	3.6377	0.1223	0.9793	0.165	0.6926	0.0985	0.2714	0.0607
	66 days, 4:59:57.120000	2 days, 18:12:30	3.6486	0.1245	0.9792	0.1666	0.6964	0.1019	0.2649	0.0618
	66 days, 10:59:13.920000	2 days, 18:27:28	3.6615	0.1233	0.9814	0.1591	0.6925	0.1042	0.2615	0.0593
	66 days, 16:58:22.080000	2 days, 18:42:26	3.665	0.1027	0.9821	0.1562	0.6943	0.1023	0.2609	0.058
	66 days, 22:57:38.880000	2 days, 18:57:24	3.6879	0.098	0.9826	0.165	0.6924	0.096	0.2603	0.0607
	67 days, 4:56:47.040000	2 days, 19:12:22	3.7071	0.1121	0.9829	0.1719	0.6906	0.0999	0.2564	0.0645
	67 days, 10:56:03.840000	2 days, 19:27:20	3.7278	0.1147	0.982	0.1714	0.6923	0.1024	0.2566	0.0639
	67 days, 16:55:12	2 days, 19:42:18	3.7452	0.1218	0.9754	0.1683	0.695	0.0989	0.2587	0.0629
	67 days, 22:54:20.160000	2 days, 19:57:16	3.7787	0.1064	0.9762	0.1684	0.6946	0.0999	0.2561	0.062
	68 days, 4:53:36.960000	2 days, 20:12:14	3.7679	0.1064	0.977	0.167	0.6925	0.098	0.2548	0.0637
	68 days, 10:52:45.120000	2 days, 20:27:12	3.7727	0.126	0.983	0.1629	0.6945	0.0993	0.2504	0.0609
	68 days, 16:52:01.920000	2 days, 20:42:10	3.7913	0.1219	0.9793	0.1511	0.6918	0.0966	0.2473	0.058
	68 days, 22:51:10.080000	2 days, 20:57:08	3.7842	0.1168	0.9669	0.1481	0.6775	0.0934	0.2389	0.0565
	69 days, 4:50:26.880000	2 days, 21:12:06	3.8007	0.1329	0.9653	0.1498	0.678	0.0958	0.2369	0.0557
	69 days, 10:49:35.040000	2 days, 21:27:04	3.79	0.1399	0.9515	0.1495	0.6636	0.0928	0.2268	0.0575
	69 days, 16:48:51.840000	2 days, 21:42:02	3.7845	0.1158	0.9459	0.144	0.6569	0.0935	0.2249	0.0569
	69 days, 22:48:00	2 days, 21:57:00	3.8154	0.1172	0.9564	0.1434	0.6625	0.1006	0.2232	0.0555
	70 days, 4:47:08.160000	2 days, 22:11:58	3.8138	0.0835	0.9524	0.1425	0.6628	0.0994	0.2224	0.0553
	70 days, 10:46:24.960000	2 days, 22:26:56	3.8207	0.1114	0.9511	0.1438	0.6604	0.0992	0.2174	0.0581
	70 days, 16:45:33.120000	2 days, 22:41:54	3.8384	0.1222	0.9588	0.1435	0.6611	0.0993	0.2118	0.0565
	70 days, 22:44:49.920000	2 days, 22:56:52	3.847	0.1272	0.9699	0.147	0.6706	0.1048	0.2098	0.0552
	71 days, 4:43:58.080000	2 days, 23:11:50	3.8622	0.1483	0.9779	0.1441	0.6686	0.1028	0.2077	0.0555
	71 days, 10:43:14.880000	2 days, 23:26:48	3.8665	0.1204	0.9892	0.1506	0.6706	0.1032	0.2105	0.0533
	71 days, 16:42:23.040000	2 days, 23:41:46	3.8933	0.1107	0.9948	0.146	0.6718	0.1016	0.2139	0.0528
	71 days, 22:41:39.840000	2 days, 23:56:44	3.9207	0.1393	1.0032	0.1475	0.674	0.1012	0.216	0.0527
	72 days, 4:40:48	3 days, 0:11:42	3.9287	0.1509	1.0108	0.158	0.6818	0.1037	0.22	0.055
	72 days, 10:39:56.160000	3 days, 0:26:40	3.9362	0.1588	1.019	0.1658	0.68	0.1064	0.2187	0.0552
	72 days, 16:39:12.960000	3 days, 0:41:38	3.928	0.1668	1.0162	0.1599	0.6798	0.1059	0.2167	0.0533
	72 days, 22:38:21.120000	3 days, 0:56:36	3.9275	0.1451	1.0137	0.1676	0.6776	0.1019	0.216	0.0571
	73 days, 4:37:37.920000	3 days, 1:11:34	3.936	0.1725	1.0097	0.166	0.6794	0.1056	0.2137	0.0556
	73 days, 10:36:46.080000	3 days, 1:26:32	3.961	0.19	1.0064	0.1686	0.6781	0.103	0.2145	0.0527
	73 days, 16:36:02.880000	3 days, 1:41:30	3.9481	0.169	1.0054	0.1606	0.6765	0.101	0.2125	0.0515
	73 days, 22:35:11.040000	3 days, 1:56:28	3.9412	0.1512	1.0009	0.161	0.6749	0.1031	0.2072	0.0502
	74 days, 4:34:27.840000	3 days, 2:11:26	3.9508	0.1175	0.9944	0.164	0.6713	0.1001	0.2032	0.053
	74 days, 10:33:36	3 days, 2:26:24	3.9647	0.1308	0.9941	0.1592	0.6668	0.1015	0.201	0.0536
	74 days, 16:32:44.160000	3 days, 2:41:22	3.9746	0.1391	0.9908	0.1585	0.658	0.0992	0.1956	0.0504
	74 days, 22:32:00.960000	3 days, 2:56:20	3.9528	0.1504	0.9874	0.1562	0.6604	0.0997	0.1924	0.0506
	75 days, 4:31:09.120000	3 days, 3:11:18	3.9473	0.1548	0.9869	0.1556	0.6621	0.0968	0.1882	0.0531
	75 days, 10:30:25.920000	3 days, 3:26:16	3.9516	0.1597	0.9873	0.1505	0.6599	0.1019	0.1857	0.0525
	75 days, 16:29:34.080000	3 days, 3:41:14	3.9732	0.1481	0.9937	0.156	0.665	0.1032	0.1868	0.048
	75 days, 22:28:50.880000	3 days, 3:56:12	3.9762	0.1535	0.9966	0.1498	0.664	0.107	0.1875	0.0487
	76 days, 4:27:59.040000	3 days, 4:11:10	4.0052	0.1311	1.0074	0.1563	0.6669	0.1047	0.1859	0.0487
	76 days, 10:27:15.840000	3 days, 4:26:08	4.0185	0.1298	1.0115	0.1548	0.6688	0.1056	0.1865	0.0483
	76 days, 16:26:24	3 days, 4:41:06	4.0429	0.0956	1.009	0.152	0.6626	0.1132	0.1879	0.05
	76 days, 22:25:32.160000	3 days, 4:56:04	4.0363	0.1208	1.006	0.1554	0.6658	0.1108	0.1843	0.0472
	77 days, 4:24:48.960000	3 days, 5:11:02	4.0729	0.1215	1.0122	0.1602	0.6628	0.1123	0.1839	0.0524
	77 days, 10:23:57.120000	3 days, 5:26:00	4.0815	0.1395	1.0138	0.1577	0.6647	0.1097	0.1821	0.049
	77 days, 16:23:13.920000	3 days, 5:40:58	4.0587	0.1393	1.0144	0.1626	0.6614	0.1103	0.1808	0.0458
	77 days, 22:22:22.080000	3 days, 5:55:56	4.08	0.1082	1.017	0.1707	0.6601	0.1064	0.1792	0.0482
	78 days, 4:21:38.880000	3 days, 6:10:54	4.0688	0.0965	1.0193	0.171	0.6615	0.1085	0.1786	0.0482
	78 days, 10:20:47.040000	3 days, 6:25:52	4.0809	0.0677	1.0164	0.166	0.6656	0.1078	0.1747	0.0485
	78 days, 16:20:03.840000	3 days, 6:40:50	4.0632	0.0857	1.0191	0.1626	0.6646	0.1067	0.1736	0.0495
	78 days, 22:19:12	3 days, 6:55:48	4.0648	0.0556	1.0202	0.1577	0.6608	0.1105	0.17	0.051
	79 days, 4:18:20.160000	3 days, 7:10:46	4.0883	0.0702	1.0301	0.1616	0.6594	0.1125	0.1699	0.0504
	79 days, 10:17:36.960000	3 days, 7:25:44	4.0711	0.0827	1.0298	0.1623	0.6569	0.1058	0.1692	0.0511
	79 days, 16:16:45.120000	3 days, 7:40:42	4.0784	0.0895	1.0327	0.1595	0.6558	0.1021	0.1667	0.054
	79 days, 22:16:01.920000	3 days, 7:55:40	4.0947	0.0889	1.0368	0.1598	0.6554	0.1065	0.1639	0.0522
	80 days, 4:15:10.080000	3 days, 8:10:38	4.0925	0.1078	1.0316	0.1541	0.6567	0.1047	0.1641	0.0508
	80 days, 10:14:26.880000	3 days, 8:25:36	4.1059	0.1223	1.0332	0.1506	0.6577	0.1098	0.1597	0.0501
	80 days, 16:13:35.040000	3 days, 8:40:34	4.124	0.0999	1.0318	0.1414	0.6552	0.1072	0.1581	0.0477
	80 days, 22:12:51.840000	3 days, 8:55:32	4.1233	0.1248	1.0265	0.1418	0.6583	0.1115	0.1592	0.0486
	81 days, 4:12:00	3 days, 9:10:30	4.1186	0.1071	1.0262	0.1409	0.6574	0.1125	0.1595	0.0504
	81 days, 10:11:08.160000	3 days, 9:25:28	4.1273	0.1342	1.0213	0.1428	0.6518	0.113	0.1563	0.0484
	81 days, 16:10:24.960000	3 days, 9:40:26	4.1409	0.117	1.027	0.1348	0.6519	0.1116	0.1544	0.0442
	81 days, 22:09:33.120000	3 days, 9:55:24	4.1375	0.1106	1.0306	0.1337	0.6454	0.1072	0.1533	0.045
	82 days, 4:08:49.920000	3 days, 10:10:22	4.1218	0.1125	1.0271	0.1329	0.6468	0.1084	0.1516	0.045
	82 days, 10:07:58.080000	3 days, 10:25:20	4.1144	0.1066	1.0252	0.1251	0.6465	0.1099	0.1528	0.0439
	82 days, 16:07:14.880000	3 days, 10:40:18	4.1085	0.1063	1.0302	0.1326	0.6475	0.113	0.1516	0.0477
	82 days, 22:06:23.040000	3 days, 10:55:16	4.1076	0.0982	1.0265	0.1355	0.6502	0.1122	0.1509	0.045
	83 days, 4:05:39.840000	3 days, 11:10:14	4.1051	0.0933	1.0251	0.1401	0.6491	0.1114	0.1467	0.046
	83 days, 10:04:48	3 days, 11:25:12	4.1124	0.102	1.0273	0.1384	0.6479	0.1042	0.147	0.045
	83 days, 16:03:56.160000	3 days, 11:40:10	4.1211	0.0971	1.0327	0.1425	0.6436	0.1002	0.1482	0.049
	83 days, 22:03:12.960000	3 days, 11:55:08	4.1115	0.1112	1.0337	0.145	0.6431	0.1019	0.1447	0.0456
	84 days, 4:02:21.120000	3 days, 12:10:06	4.1214	0.1183	1.0388	0.1401	0.6419	0.1057	0.1426	0.0463
	84 days, 10:01:37.920000	3 days, 12:25:04	4.104	0.0928	1.0407	0.1361	0.6375	0.1042	0.1431	0.0468
	84 days, 16:00:46.080000	3 days, 12:40:02	4.0844	0.1171	1.0385	0.1412	0.636	0.1012	0.1421	0.0442
	84 days, 22:00:02.880000	3 days, 12:55:00	4.08	0.1109	1.0379	0.1455	0.6396	0.1054	0.1406	0.0421
	85 days, 3:59:11.040000	3 days, 13:09:58	4.0729	0.1092	1.0371	0.1438	0.6409	0.1041	0.1368	0.0413
	85 days, 9:58:27.840000	3 days, 13:24:56	4.0785	0.1036	1.0464	0.151	0.642	0.1053	0.1348	0.0438
	85 days, 15:57:36	3 days, 13:39:54	4.0838	0.1146	1.0441	0.1508	0.6369	0.1078	0.1352	0.0448
	85 days, 21:56:44.160000	3 days, 13:54:52	4.0873	0.1019	1.0466	0.1441	0.6368	0.1076	0.1319	0.0463
	86 days, 3:56:00.960000	3 days, 14:09:50	4.0641	0.118	1.0397	0.1442	0.6357	0.1108	0.1312	0.0467
	86 days, 9:55:09.120000	3 days, 14:24:48	4.062	0.0881	1.0529	0.151	0.6385	0.1086	0.1298	0.0452
	86 days, 15:54:25.920000	3 days, 14:39:46	4.0685	0.1032	1.0506	0.1479	0.6343	0.1055	0.1298	0.0434
	86 days, 21:53:34.080000	3 days, 14:54:44	4.0711	0.1027	1.049	0.1539	0.6372	0.1098	0.1279	0.0411
	87 days, 3:52:50.880000	3 days, 15:09:42	4.0616	0.0944	1.0493	0.1568	0.6335	0.1082	0.1276	0.041
	87 days, 9:51:59.040000	3 days, 15:24:40	4.0803	0.1031	1.0509	0.1522	0.6327	0.1045	0.1257	0.0417
	87 days, 15:51:15.840000	3 days, 15:39:38	4.0811	0.1125	1.0536	0.1519	0.6336	0.1066	0.1234	0.0416
	87 days, 21:50:24	3 days, 15:54:36	4.075	0.1314	1.0541	0.1484	0.6305	0.1046	0.1236	0.0406
	88 days, 3:49:32.160000	3 days, 16:09:34	4.0708	0.1306	1.0573	0.1518	0.6286	0.1042	0.1216	0.0409
	88 days, 9:48:48.960000	3 days, 16:24:32	4.0583	0.12	1.0568	0.144	0.6226	0.1035	0.1196	0.0425
	88 days, 15:47:57.120000	3 days, 16:39:30	4.0642	0.1141	1.0535	0.1452	0.623	0.101	0.1184	0.0414
	88 days, 21:47:13.920000	3 days, 16:54:28	4.059	0.1041	1.0562	0.1453	0.6242	0.102	0.1175	0.0384
	89 days, 3:46:22.080000	3 days, 17:09:26	4.0834	0.1337	1.0553	0.1411	0.6231	0.1016	0.1151	0.0406
	89 days, 9:45:38.880000	3 days, 17:24:24	4.0867	0.1244	1.0586	0.1515	0.6205	0.1082	0.1138	0.0401
	89 days, 15:44:47.040000	3 days, 17:39:22	4.0902	0.1273	1.0611	0.1449	0.6212	0.1045	0.1133	0.0418
	89 days, 21:44:03.840000	3 days, 17:54:20	4.0851	0.1438	1.0604	0.1284	0.6236	0.1064	0.1125	0.0398
	90 days, 3:43:12	3 days, 18:09:18	4.0806	0.13	1.0558	0.1267	0.6252	0.108	0.1087	0.0393
	90 days, 9:42:20.160000	3 days, 18:24:16	4.0897	0.1222	1.0617	0.1278	0.6254	0.1071	0.1073	0.039
	90 days, 15:41:36.960000	3 days, 18:39:14	4.0767	0.1269	1.068	0.1285	0.6251	0.1058	0.1067	0.0382
	90 days, 21:40:45.120000	3 days, 18:54:12	4.0892	0.1386	1.0683	0.1345	0.623	0.108	0.1076	0.0416
	91 days, 3:40:01.920000	3 days, 19:09:10	4.0861	0.1402	1.0634	0.1281	0.6256	0.1117	0.1069	0.0404
	91 days, 9:39:10.080000	3 days, 19:24:08	4.0745	0.1295	1.0579	0.124	0.625	0.1154	0.1071	0.0409
	91 days, 15:38:26.880000	3 days, 19:39:06	4.0624	0.1538	1.0584	0.1256	0.6225	0.1106	0.1062	0.0392
	91 days, 21:37:35.040000	3 days, 19:54:04	4.059	0.1289	1.0695	0.1288	0.619	0.1055	0.1058	0.0392
	92 days, 3:36:51.840000	3 days, 20:09:02	4.0484	0.1483	1.0682	0.1346	0.6225	0.1071	0.1044	0.0407
	92 days, 9:36:00	3 days, 20:24:00	4.0508	0.1533	1.0591	0.1367	0.6217	0.1093	0.1035	0.0406
	92 days, 15:35:08.160000	3 days, 20:38:58	4.0503	0.1612	1.0614	0.1344	0.6188	0.1099	0.1006	0.0358
	92 days, 21:34:24.960000	3 days, 20:53:56	4.054	0.1752	1.0648	0.1449	0.6178	0.107	0.1001	0.0358
	93 days, 3:33:33.120000	3 days, 21:08:54	4.0612	0.1843	1.0655	0.1384	0.6141	0.1066	0.0991	0.0382
	93 days, 9:32:49.920000	3 days, 21:23:52	4.0574	0.1822	1.0634	0.1395	0.6135	0.1066	0.0973	0.038
	93 days, 15:31:58.080000	3 days, 21:38:50	4.051	0.1879	1.057	0.1393	0.6053	0.1134	0.0971	0.039
	93 days, 21:31:14.880000	3 days, 21:53:48	4.0488	0.1802	1.0592	0.1354	0.6052	0.1122	0.0946	0.0376
	94 days, 3:30:23.040000	3 days, 22:08:46	4.0359	0.1609	1.0583	0.1279	0.605	0.112	0.094	0.0399
	94 days, 9:29:39.840000	3 days, 22:23:44	4.0237	0.1696	1.06	0.1313	0.6048	0.1124	0.0938	0.0385
	94 days, 15:28:48	3 days, 22:38:42	4.0294	0.1437	1.0637	0.126	0.6008	0.1123	0.0922	0.0386
	94 days, 21:27:56.160000	3 days, 22:53:40	4.0407	0.1532	1.0626	0.1278	0.5975	0.1134	0.0907	0.0373
	95 days, 3:27:12.960000	3 days, 23:08:38	4.0303	0.1587	1.0629	0.1276	0.5965	0.1117	0.087	0.0357
	95 days, 9:26:21.120000	3 days, 23:23:36	4.0487	0.1568	1.062	0.1234	0.5966	0.1125	0.0867	0.0359
	95 days, 15:25:37.920000	3 days, 23:38:34	4.0544	0.1543	1.063	0.124	0.5965	0.1071	0.0846	0.0357
	95 days, 21:24:46.080000	3 days, 23:53:32	4.0477	0.1473	1.0589	0.1198	0.5991	0.1062	0.0853	0.0362
	96 days, 3:24:02.880000	4 days, 0:08:30	4.0548	0.1524	1.0512	0.1231	0.5913	0.1082	0.0831	0.0381
	96 days, 9:23:11.040000	4 days, 0:23:28	4.0368	0.1581	1.0511	0.1228	0.5922	0.111	0.082	0.0362
	96 days, 15:22:27.840000	4 days, 0:38:26	4.0224	0.144	1.0525	0.1147	0.593	0.1132	0.0803	0.0362
	96 days, 21:21:36	4 days, 0:53:24	4.0118	0.1627	1.0483	0.1117	0.5948	0.113	0.0786	0.0354
	97 days, 3:20:44.160000	4 days, 1:08:22	4.0145	0.1546	1.0575	0.1127	0.5965	0.1132	0.0769	0.035
	97 days, 9:20:00.960000	4 days, 1:23:20	4.0303	0.148	1.0614	0.1164	0.5972	0.1138	0.0777	0.0363
	97 days, 15:19:09.120000	4 days, 1:38:18	4.037	0.1604	1.0634	0.1111	0.5916	0.1094	0.0748	0.0357
	97 days, 21:18:25.920000	4 days, 1:53:16	4.0242	0.1558	1.0549	0.1104	0.5914	0.1088	0.0734	0.0344
	98 days, 3:17:34.080000	4 days, 2:08:14	4.0206	0.1635	1.0532	0.1067	0.588	0.1062	0.0724	0.0354
	98 days, 9:16:50.880000	4 days, 2:23:12	4.0273	0.1775	1.0547	0.1108	0.5859	0.1047	0.071	0.0336
	98 days, 15:15:59.040000	4 days, 2:38:10	4.0402	0.1642	1.0523	0.1098	0.5821	0.106	0.0696	0.0344
	98 days, 21:15:15.840000	4 days, 2:53:08	4.0145	0.1657	1.0535	0.11	0.5844	0.1093	0.0687	0.0363
	99 days, 3:14:24	4 days, 3:08:06	4.0081	0.168	1.0536	0.1103	0.5834	0.1098	0.0694	0.0358
	99 days, 9:13:32.160000	4 days, 3:23:04	4.0152	0.1712	1.055	0.1094	0.5836	0.1109	0.0693	0.0344
	99 days, 15:12:48.960000	4 days, 3:38:02	4.0122	0.1525	1.05	0.1109	0.5822	0.1101	0.0688	0.0317
	99 days, 21:11:57.120000	4 days, 3:53:00	4.012	0.1403	1.0535	0.114	0.5787	0.1079	0.0695	0.0337
	100 days, 3:11:13.920000	4 days, 4:07:58	4.0097	0.1503	1.0527	0.116	0.5777	0.1057	0.0667	0.0347
	100 days, 9:10:22.080000	4 days, 4:22:56	4.0122	0.1671	1.0533	0.1188	0.5743	0.1049	0.0656	0.0349
	100 days, 15:09:38.880000	4 days, 4:37:54	4.0101	0.1704	1.0517	0.1161	0.5752	0.1058	0.0666	0.0353
	100 days, 21:08:47.040000	4 days, 4:52:52	4.029	0.177	1.0525	0.1191	0.5756	0.1049	0.0649	0.0334
	101 days, 3:08:03.840000	4 days, 5:07:50	4.0218	0.1686	1.061	0.1249	0.5769	0.1065	0.063	0.0325
	101 days, 9:07:12	4 days, 5:22:48	4.03	0.168	1.0662	0.1281	0.5726	0.1106	0.0612	0.0323
	101 days, 15:06:20.160000	4 days, 5:37:46	4.0358	0.1836	1.0626	0.1312	0.5716	0.1095	0.06	0.0327
	101 days, 21:05:36.960000	4 days, 5:52:44	4.028	0.1716	1.0613	0.1336	0.5685	0.1098	0.0602	0.0327
	102 days, 3:04:45.120000	4 days, 6:07:42	4.029	0.1912	1.0691	0.1289	0.5685	0.1098	0.0595	0.0333
	102 days, 9:04:01.920000	4 days, 6:22:40	4.0379	0.1939	1.0701	0.1189	0.5751	0.1089	0.0599	0.0333
	102 days, 15:03:10.080000	4 days, 6:37:38	4.0409	0.1985	1.0681	0.1193	0.5726	0.1061	0.0577	0.0366
	102 days, 21:02:26.880000	4 days, 6:52:36	4.0642	0.1808	1.0797	0.1162	0.5693	0.1047	0.0558	0.0359
	103 days, 3:01:35.040000	4 days, 7:07:34	4.0633	0.1712	1.0809	0.1093	0.5686	0.1057	0.0562	0.0358
	103 days, 9:00:51.840000	4 days, 7:22:32	4.0559	0.1767	1.0817	0.1103	0.5714	0.1065	0.0557	0.0343
	103 days, 15:00:00	4 days, 7:37:30	4.0497	0.1705	1.0744	0.1046	0.5712	0.1078	0.0549	0.0337
	103 days, 20:59:08.160000	4 days, 7:52:28	4.0363	0.1708	1.0698	0.1028	0.57	0.1076	0.0552	0.0361
	104 days, 2:58:24.960000	4 days, 8:07:26	4.0396	0.1762	1.0761	0.1068	0.5673	0.1059	0.0538	0.0348
	104 days, 8:57:33.120000	4 days, 8:22:24	4.0366	0.167	1.0814	0.1078	0.57	0.1018	0.0536	0.0347
	104 days, 14:56:49.920000	4 days, 8:37:22	4.0432	0.1866	1.0807	0.104	0.5733	0.107	0.0526	0.0336
	104 days, 20:55:58.080000	4 days, 8:52:20	4.0272	0.1831	1.0855	0.1091	0.5669	0.1046	0.0511	0.0343
	105 days, 2:55:14.880000	4 days, 9:07:18	4.0304	0.1806	1.0895	0.1098	0.5624	0.1068	0.0486	0.0317
	105 days, 8:54:23.040000	4 days, 9:22:16	4.0232	0.1504	1.0849	0.1091	0.5609	0.1048	0.046	0.0334
	105 days, 14:53:39.840000	4 days, 9:37:14	4.0258	0.1502	1.0806	0.1121	0.5597	0.105	0.0447	0.0347
	105 days, 20:52:48	4 days, 9:52:12	4.0175	0.1546	1.0735	0.1125	0.559	0.1017	0.0445	0.0343
	106 days, 2:51:56.160000	4 days, 10:07:10	4.0237	0.1737	1.0676	0.1039	0.56	0.1011	0.045	0.033
	106 days, 8:51:12.960000	4 days, 10:22:08	4.0089	0.1891	1.064	0.1104	0.5581	0.0991	0.0454	0.0314
	106 days, 14:50:21.120000	4 days, 10:37:06	4.0208	0.1935	1.0713	0.1167	0.5548	0.0999	0.0435	0.0326
	106 days, 20:49:37.920000	4 days, 10:52:04	4.0138	0.1838	1.0716	0.1135	0.5543	0.0954	0.0431	0.0313
	107 days, 2:48:46.080000	4 days, 11:07:02	3.9998	0.1683	1.0733	0.1113	0.5534	0.0903	0.0425	0.0316
	107 days, 8:48:02.880000	4 days, 11:22:00	4.0092	0.1771	1.0747	0.1128	0.5526	0.0913	0.0422	0.0329
	107 days, 14:47:11.040000	4 days, 11:36:58	4.0121	0.1607	1.0742	0.1045	0.5541	0.0942	0.0413	0.0334
	107 days, 20:46:27.840000	4 days, 11:51:56	4.0139	0.1547	1.0746	0.1017	0.554	0.0994	0.0405	0.0344
	108 days, 2:45:36	4 days, 12:06:54	4.017	0.1648	1.0706	0.096	0.5547	0.1025	0.0393	0.0343
	108 days, 8:44:44.160000	4 days, 12:21:52	4.0185	0.1964	1.0718	0.0955	0.5556	0.1024	0.0386	0.0339
	108 days, 14:44:00.960000	4 days, 12:36:50	4.0042	0.1774	1.0749	0.0974	0.5544	0.1041	0.0376	0.0339
	108 days, 20:43:09.120000	4 days, 12:51:48	4.0032	0.1611	1.0742	0.0953	0.5565	0.1006	0.0368	0.0338
	109 days, 2:42:25.920000	4 days, 13:06:46	4.0008	0.1629	1.0724	0.0942	0.5566	0.1011	0.0364	0.032
	109 days, 8:41:34.080000	4 days, 13:21:44	3.9923	0.1507	1.0721	0.1003	0.5595	0.1016	0.036	0.0318
	109 days, 14:40:50.880000	4 days, 13:36:42	3.9832	0.1644	1.0744	0.1016	0.5636	0.1044	0.0336	0.032
	109 days, 20:39:59.040000	4 days, 13:51:40	3.9756	0.1596	1.0703	0.1019	0.563	0.1025	0.0332	0.033
	110 days, 2:39:15.840000	4 days, 14:06:38	3.9725	0.1696	1.0734	0.1048	0.5586	0.103	0.0325	0.0341
	110 days, 8:38:24	4 days, 14:21:36	3.9706	0.1901	1.0716	0.1073	0.5536	0.1058	0.0322	0.0335
	110 days, 14:37:32.160000	4 days, 14:36:34	3.971	0.1957	1.0774	0.1066	0.5456	0.1021	0.0329	0.0325
	110 days, 20:36:48.960000	4 days, 14:51:32	3.9829	0.1683	1.0852	0.1153	0.5454	0.1023	0.0315	0.0324
	111 days, 2:35:57.120000	4 days, 15:06:30	3.9887	0.1738	1.0898	0.1099	0.5444	0.1046	0.031	0.0316
	111 days, 8:35:13.920000	4 days, 15:21:28	3.9819	0.1454	1.0909	0.111	0.5454	0.1006	0.0303	0.0332
	111 days, 14:34:22.080000	4 days, 15:36:26	3.9766	0.1487	1.0888	0.1129	0.541	0.1024	0.0314	0.0347
	111 days, 20:33:38.880000	4 days, 15:51:24	3.9783	0.1373	1.0809	0.103	0.5401	0.0989	0.0291	0.0336
	112 days, 2:32:47.040000	4 days, 16:06:22	3.9926	0.1389	1.0805	0.1009	0.5389	0.1014	0.027	0.0299
	112 days, 8:32:03.840000	4 days, 16:21:20	3.9974	0.1662	1.0789	0.0938	0.5374	0.0983	0.0285	0.031
	112 days, 14:31:12	4 days, 16:36:18	3.9807	0.1439	1.0793	0.0924	0.5374	0.0975	0.0253	0.0314
	112 days, 20:30:20.160000	4 days, 16:51:16	3.9813	0.1555	1.0759	0.1032	0.5354	0.0979	0.0249	0.0314
	113 days, 2:29:36.960000	4 days, 17:06:14	3.9881	0.1714	1.0747	0.1019	0.5362	0.0982	0.0246	0.0328
	113 days, 8:28:45.120000	4 days, 17:21:12	3.969	0.169	1.0811	0.1074	0.5344	0.0962	0.0237	0.031
	113 days, 14:28:01.920000	4 days, 17:36:10	3.9839	0.1778	1.0817	0.1177	0.5384	0.0944	0.0222	0.0331
	113 days, 20:27:10.080000	4 days, 17:51:08	3.9755	0.1714	1.0802	0.119	0.5387	0.0942	0.0228	0.0301
	114 days, 2:26:26.880000	4 days, 18:06:06	3.9714	0.1567	1.0813	0.1184	0.5355	0.0923	0.0202	0.0297
	114 days, 8:25:35.040000	4 days, 18:21:04	3.9805	0.1526	1.0801	0.1137	0.5324	0.0915	0.0188	0.0306
	114 days, 14:24:51.840000	4 days, 18:36:02	3.9982	0.1556	1.0828	0.106	0.53	0.0921	0.018	0.0294
	114 days, 20:24:00	4 days, 18:51:00	3.9959	0.1613	1.0844	0.1045	0.5269	0.0919	0.0168	0.028
	115 days, 2:23:08.160000	4 days, 19:05:58	3.9991	0.1523	1.0805	0.1035	0.5261	0.093	0.0184	0.0299
	115 days, 8:22:24.960000	4 days, 19:20:56	4.0112	0.1586	1.0787	0.1006	0.5282	0.0887	0.0185	0.0292
	115 days, 14:21:33.120000	4 days, 19:35:54	4.0331	0.1398	1.0745	0.0978	0.5301	0.0838	0.0189	0.032
	115 days, 20:20:49.920000	4 days, 19:50:52	4.0492	0.1356	1.075	0.0945	0.529	0.0863	0.0166	0.0343
	116 days, 2:19:58.080000	4 days, 20:05:50	4.0554	0.1562	1.0712	0.0921	0.5264	0.0867	0.0153	0.0328
	116 days, 8:19:14.880000	4 days, 20:20:48	4.0564	0.1726	1.0828	0.0957	0.5217	0.088	0.0135	0.0311
	116 days, 14:18:23.040000	4 days, 20:35:46	4.0376	0.1661	1.0832	0.0964	0.5202	0.0902	0.012	0.0304
	116 days, 20:17:39.840000	4 days, 20:50:44	4.0308	0.162	1.085	0.0976	0.5181	0.0902	0.0122	0.0312
	117 days, 2:16:48	4 days, 21:05:42	4.0209	0.1508	1.0788	0.0961	0.5174	0.0887	0.0108	0.0323
	117 days, 8:15:56.160000	4 days, 21:20:40	4.0211	0.1489	1.08	0.094	0.5181	0.0893	0.0123	0.0319
	117 days, 14:15:12.960000	4 days, 21:35:38	4.0341	0.1494	1.0856	0.1003	0.5174	0.0862	0.0122	0.0324
	117 days, 20:14:21.120000	4 days, 21:50:36	4.0475	0.1759	1.0917	0.1049	0.5173	0.0873	0.0111	0.032
	118 days, 2:13:37.920000	4 days, 22:05:34	4.0564	0.1919	1.0845	0.0987	0.5176	0.0928	0.0106	0.0327
	118 days, 8:12:46.080000	4 days, 22:20:32	4.0732	0.1913	1.0883	0.0943	0.5191	0.0943	0.009	0.0342
	118 days, 14:12:02.880000	4 days, 22:35:30	4.0758	0.176	1.0885	0.0923	0.5184	0.0995	0.0089	0.0343
	118 days, 20:11:11.040000	4 days, 22:50:28	4.0659	0.1513	1.0864	0.0891	0.5193	0.1016	0.007	0.0324
	119 days, 2:10:27.840000	4 days, 23:05:26	4.068	0.1606	1.0942	0.094	0.5215	0.0989	0.0068	0.033
	119 days, 8:09:36	4 days, 23:20:24	4.0534	0.1652	1.09	0.0985	0.5183	0.0983	0.0071	0.0333
	119 days, 14:08:44.160000	4 days, 23:35:22	4.0839	0.1493	1.0893	0.1005	0.5174	0.0974	0.0046	0.0324
	119 days, 20:08:00.960000	4 days, 23:50:20	4.0855	0.1288	1.0902	0.0973	0.5143	0.0953	0.005	0.0334
	120 days, 2:07:09.120000	5 days, 0:05:18	4.093	0.1296	1.0889	0.0928	0.5148	0.0894	0.0041	0.033
	120 days, 8:06:25.920000	5 days, 0:20:16	4.0755	0.125	1.0878	0.0972	0.5144	0.0878	0.0043	0.0313
	120 days, 14:05:34.080000	5 days, 0:35:14	4.084	0.1172	1.0832	0.0945	0.5156	0.0894	0.0021	0.0318
	120 days, 20:04:50.880000	5 days, 0:50:12	4.0708	0.1178	1.0885	0.0948	0.5154	0.0917	0.0012	0.0339
	121 days, 2:03:59.040000	5 days, 1:05:10	4.086	0.1086	1.0908	0.0956	0.5119	0.0926	0.0007	0.0329
	121 days, 8:03:15.840000	5 days, 1:20:08	4.0808	0.1213	1.093	0.0992	0.5095	0.0922	-0.0013	0.034
	121 days, 14:02:24	5 days, 1:35:06	4.0728	0.1262	1.097	0.1	0.5074	0.093	-0.0009	0.0325
	121 days, 20:01:32.160000	5 days, 1:50:04	4.0932	0.1236	1.1033	0.1056	0.5021	0.0904	0.0001	0.0327
	122 days, 2:00:48.960000	5 days, 2:05:02	4.072	0.1368	1.0968	0.1069	0.5003	0.0929	-0.0005	0.0316
	122 days, 7:59:57.120000	5 days, 2:20:00	4.0673	0.1313	1.0955	0.1088	0.4995	0.0932	-0.001	0.0312
	122 days, 13:59:13.920000	5 days, 2:34:58	4.0694	0.1451	1.0997	0.1079	0.4978	0.0908	-0.0022	0.0321
	122 days, 19:58:22.080000	5 days, 2:49:56	4.0674	0.1438	1.0996	0.1105	0.497	0.0899	-0.0009	0.0302
	123 days, 1:57:38.880000	5 days, 3:04:54	4.0908	0.1561	1.0964	0.113	0.5002	0.0891	-0.0019	0.0322
	123 days, 7:56:47.040000	5 days, 3:19:52	4.0915	0.1435	1.0955	0.1129	0.4979	0.0899	-0.003	0.032
	123 days, 13:56:03.840000	5 days, 3:34:50	4.0838	0.1336	1.0972	0.1115	0.4952	0.0882	-0.0012	0.0323
	123 days, 19:55:12	5 days, 3:49:48	4.0956	0.1129	1.0928	0.1068	0.4952	0.0862	-0.0002	0.0316
	124 days, 1:54:20.160000	5 days, 4:04:46	4.1062	0.1137	1.0966	0.1047	0.4934	0.09	-0.0005	0.0322
	124 days, 7:53:36.960000	5 days, 4:19:44	4.0933	0.1156	1.0983	0.112	0.4933	0.0883	-0.001	0.0322
	124 days, 13:52:45.120000	5 days, 4:34:42	4.0999	0.1207	1.1005	0.1135	0.4924	0.0858	-0.0001	0.0328
	124 days, 19:52:01.920000	5 days, 4:49:40	4.118	0.119	1.0966	0.1114	0.4938	0.0884	-0.0016	0.0326
	125 days, 1:51:10.080000	5 days, 5:04:38	4.1331	0.1165	1.0882	0.1106	0.4937	0.0854	-0.0024	0.0328
	125 days, 7:50:26.880000	5 days, 5:19:36	4.1329	0.1358	1.0908	0.1125	0.4896	0.0865	-0.0025	0.0333
	125 days, 13:49:35.040000	5 days, 5:34:34	4.138	0.1384	1.0938	0.1136	0.4913	0.0855	-0.0027	0.0358
	125 days, 19:48:51.840000	5 days, 5:49:32	4.1438	0.1441	1.1009	0.1163	0.4924	0.0874	-0.0047	0.0342
	126 days, 1:48:00	5 days, 6:04:30	4.1576	0.1324	1.1003	0.1108	0.4892	0.0915	-0.0068	0.0336
	126 days, 7:47:08.160000	5 days, 6:19:28	4.1627	0.1411	1.105	0.1095	0.489	0.0883	-0.0072	0.0321
	126 days, 13:46:24.960000	5 days, 6:34:26	4.1646	0.1274	1.1036	0.1035	0.4864	0.0898	-0.0074	0.0305
	126 days, 19:45:33.120000	5 days, 6:49:24	4.1613	0.1233	1.1038	0.1007	0.4845	0.0878	-0.0085	0.032
	127 days, 1:44:49.920000	5 days, 7:04:22	4.174	0.1111	1.0983	0.0969	0.4853	0.0932	-0.009	0.0331
	127 days, 7:43:58.080000	5 days, 7:19:20	4.1586	0.1276	1.0912	0.1023	0.4846	0.094	-0.0105	0.0358
	127 days, 13:43:14.880000	5 days, 7:34:18	4.1541	0.1282	1.0906	0.1061	0.4828	0.0911	-0.0108	0.0384
	127 days, 19:42:23.040000	5 days, 7:49:16	4.1523	0.1409	1.0955	0.1101	0.4803	0.091	-0.0105	0.0369
	128 days, 1:41:39.840000	5 days, 8:04:14	4.1487	0.1469	1.0927	0.11	0.4787	0.0888	-0.0113	0.0373
	128 days, 7:40:48	5 days, 8:19:12	4.1499	0.147	1.0927	0.121	0.4755	0.0905	-0.0105	0.0374
	128 days, 13:39:56.160000	5 days, 8:34:10	4.1395	0.1491	1.087	0.1137	0.4712	0.0926	-0.0116	0.0382
	128 days, 19:39:12.960000	5 days, 8:49:08	4.1427	0.1623	1.0934	0.1107	0.4746	0.0916	-0.0134	0.0358
	129 days, 1:38:21.120000	5 days, 9:04:06	4.1543	0.1887	1.0919	0.1073	0.4735	0.0914	-0.0127	0.0345
	129 days, 7:37:37.920000	5 days, 9:19:04	4.1528	0.2082	1.092	0.1072	0.4712	0.0901	-0.0129	0.035
	129 days, 13:36:46.080000	5 days, 9:34:02	4.167	0.1835	1.091	0.099	0.4693	0.0892	-0.0139	0.039
	129 days, 19:36:02.880000	5 days, 9:49:00	4.1691	0.1635	1.0902	0.1031	0.4695	0.0895	-0.0131	0.0385
	130 days, 1:35:11.040000	5 days, 10:03:58	4.1957	0.1647	1.0861	0.1023	0.4651	0.089	-0.0152	0.0386
	130 days, 7:34:27.840000	5 days, 10:18:56	4.2037	0.1679	1.089	0.1057	0.4625	0.0889	-0.0148	0.0365
	130 days, 13:33:36	5 days, 10:33:54	4.1915	0.181	1.0811	0.1033	0.4628	0.0841	-0.0155	0.0359
	130 days, 19:32:44.160000	5 days, 10:48:52	4.1777	0.1657	1.0783	0.0931	0.4605	0.0835	-0.0167	0.0368
	131 days, 1:32:00.960000	5 days, 11:03:50	4.1786	0.1603	1.0817	0.0902	0.4574	0.0797	-0.0185	0.0363
	131 days, 7:31:09.120000	5 days, 11:18:48	4.1843	0.1626	1.0872	0.0917	0.4562	0.0837	-0.0187	0.0355
	131 days, 13:30:25.920000	5 days, 11:33:46	4.1854	0.19	1.0896	0.0918	0.4568	0.08	-0.0197	0.0358
	131 days, 19:29:34.080000	5 days, 11:48:44	4.1867	0.1897	1.0844	0.0999	0.4578	0.0801	-0.0202	0.0365
	132 days, 1:28:50.880000	5 days, 12:03:42	4.1678	0.1815	1.0888	0.097	0.4562	0.0835	-0.0205	0.0373
	132 days, 7:27:59.040000	5 days, 12:18:40	4.154	0.1904	1.0858	0.0964	0.4553	0.0903	-0.0208	0.0382
	132 days, 13:27:15.840000	5 days, 12:33:38	4.1499	0.1909	1.0864	0.0909	0.4558	0.0894	-0.0207	0.0377
	132 days, 19:26:24	5 days, 12:48:36	4.1749	0.2016	1.0852	0.1002	0.4557	0.0867	-0.0207	0.0366
	133 days, 1:25:32.160000	5 days, 13:03:34	4.1766	0.2031	1.09	0.1004	0.4581	0.0852	-0.0214	0.0358
	133 days, 7:24:48.960000	5 days, 13:18:32	4.1761	0.1944	1.0872	0.1005	0.4541	0.0814	-0.022	0.035
	133 days, 13:23:57.120000	5 days, 13:33:30	4.1684	0.1727	1.0902	0.0986	0.4549	0.0877	-0.023	0.0352
	133 days, 19:23:13.920000	5 days, 13:48:28	4.1786	0.17	1.0929	0.0999	0.4512	0.093	-0.0242	0.0349
	134 days, 1:22:22.080000	5 days, 14:03:26	4.1928	0.1673	1.0918	0.0994	0.4524	0.0904	-0.0255	0.037
	134 days, 7:21:38.880000	5 days, 14:18:24	4.1832	0.1534	1.0858	0.0985	0.4479	0.0876	-0.0262	0.0363
	134 days, 13:20:47.040000	5 days, 14:33:22	4.1717	0.1193	1.088	0.0986	0.4478	0.0869	-0.0279	0.0359
	134 days, 19:20:03.840000	5 days, 14:48:20	4.1683	0.1289	1.0888	0.1016	0.4487	0.0914	-0.0272	0.0363
	135 days, 1:19:12	5 days, 15:03:18	4.1729	0.1383	1.0931	0.1011	0.4485	0.0894	-0.0273	0.0353
	135 days, 7:18:20.160000	5 days, 15:18:16	4.17	0.1308	1.0949	0.101	0.4454	0.0873	-0.0261	0.0348
	135 days, 13:17:36.960000	5 days, 15:33:14	4.1777	0.1276	1.0952	0.1006	0.4424	0.0841	-0.027	0.0359
	135 days, 19:16:45.120000	5 days, 15:48:12	4.1918	0.1165	1.0927	0.094	0.4441	0.0831	-0.0268	0.0356
	136 days, 1:16:01.920000	5 days, 16:03:10	4.2055	0.1241	1.0912	0.0926	0.4417	0.0801	-0.0291	0.0347
	136 days, 7:15:10.080000	5 days, 16:18:08	4.2244	0.1424	1.0851	0.085	0.4438	0.0839	-0.0289	0.0347
	136 days, 13:14:26.880000	5 days, 16:33:06	4.2261	0.1534	1.0829	0.083	0.4417	0.0867	-0.0301	0.0344
	136 days, 19:13:35.040000	5 days, 16:48:04	4.238	0.1369	1.0723	0.0898	0.4395	0.0894	-0.0308	0.0344
	137 days, 1:12:51.840000	5 days, 17:03:02	4.2323	0.1448	1.0767	0.0862	0.4354	0.0913	-0.0315	0.0345
	137 days, 7:12:00	5 days, 17:18:00	4.2328	0.1376	1.0714	0.0828	0.4361	0.0907	-0.0305	0.0355
	137 days, 13:11:08.160000	5 days, 17:32:58	4.2109	0.1269	1.0705	0.0871	0.4348	0.0934	-0.0307	0.0354
	137 days, 19:10:24.960000	5 days, 17:47:56	4.2273	0.132	1.0803	0.0876	0.434	0.0968	-0.0301	0.0366
	138 days, 1:09:33.120000	5 days, 18:02:54	4.2432	0.1173	1.0821	0.0829	0.439	0.0981	-0.0326	0.0357
	138 days, 7:08:49.920000	5 days, 18:17:52	4.2449	0.1042	1.0758	0.0905	0.4357	0.0982	-0.0325	0.036
	138 days, 13:07:58.080000	5 days, 18:32:50	4.2474	0.1059	1.079	0.086	0.4322	0.0964	-0.0327	0.0371
	138 days, 19:07:14.880000	5 days, 18:47:48	4.2211	0.1129	1.083	0.0823	0.4272	0.0938	-0.034	0.0354
	139 days, 1:06:23.040000	5 days, 19:02:46	4.226	0.131	1.0813	0.08	0.4268	0.0931	-0.0346	0.0351
	139 days, 7:05:39.840000	5 days, 19:17:44	4.2459	0.1185	1.0833	0.0805	0.4258	0.0932	-0.0361	0.0371
	139 days, 13:04:48	5 days, 19:32:42	4.2632	0.1142	1.0807	0.0787	0.4267	0.0889	-0.0379	0.0368
	139 days, 19:03:56.160000	5 days, 19:47:40	4.2471	0.1102	1.0688	0.0809	0.4208	0.091	-0.0378	0.0373
	140 days, 1:03:12.960000	5 days, 20:02:38	4.24	0.1095	1.057	0.0801	0.4155	0.0885	-0.0406	0.0381
	140 days, 7:02:21.120000	5 days, 20:17:36	4.2532	0.1211	1.0602	0.0773	0.4166	0.0897	-0.0401	0.0386
	140 days, 13:01:37.920000	5 days, 20:32:34	4.2637	0.123	1.0683	0.0826	0.4196	0.0885	-0.0397	0.0373
	140 days, 19:00:46.080000	5 days, 20:47:32	4.2475	0.1411	1.061	0.0814	0.4166	0.0905	-0.0412	0.0373
	141 days, 1:00:02.880000	5 days, 21:02:30	4.2399	0.1418	1.0524	0.0802	0.4144	0.0909	-0.0423	0.0377
	141 days, 6:59:11.040000	5 days, 21:17:28	4.2247	0.1349	1.043	0.0762	0.4124	0.0911	-0.0435	0.0375
	141 days, 12:58:27.840000	5 days, 21:32:26	4.224	0.1266	1.0449	0.0748	0.4132	0.0902	-0.0438	0.0387
	141 days, 18:35:34.080000	5 days, 21:46:29	4.2284	0.1347	1.0459	0.0759	0.4136	0.0909	-0.0438	0.0377
	142 days, 0:34:50.880000	5 days, 22:01:27	4.188	0.1411	1.0375	0.0776	0.4105	0.0915	-0.0458	0.0362
	142 days, 6:33:59.040000	5 days, 22:16:25	4.1814	0.1332	1.0363	0.0785	0.411	0.0937	-0.045	0.0367
	142 days, 12:33:15.840000	5 days, 22:31:23	4.2138	0.126	1.045	0.0825	0.4113	0.0942	-0.0451	0.0375
	142 days, 18:32:24	5 days, 22:46:21	4.2104	0.1223	1.0485	0.0797	0.4078	0.0914	-0.0451	0.0366
	143 days, 0:31:32.160000	5 days, 23:01:19	4.2314	0.1282	1.0567	0.0886	0.4101	0.0892	-0.0446	0.0369
	143 days, 6:30:48.960000	5 days, 23:16:17	4.2587	0.1335	1.0709	0.0847	0.4144	0.0901	-0.0439	0.0359
	143 days, 12:29:57.120000	5 days, 23:31:15	4.2722	0.14	1.0708	0.0772	0.4153	0.0896	-0.0449	0.0361
	143 days, 18:29:13.920000	5 days, 23:46:13	4.2971	0.1828	1.0676	0.072	0.413	0.0927	-0.0437	0.0375
	144 days, 0:28:22.080000	6 days, 0:01:11	4.3034	0.2001	1.0748	0.0729	0.4116	0.0925	-0.0436	0.0376
	144 days, 6:27:38.880000	6 days, 0:16:09	4.2886	0.1898	1.0759	0.078	0.4123	0.0963	-0.0433	0.0377
	144 days, 12:26:47.040000	6 days, 0:31:07	4.3028	0.1851	1.0856	0.0752	0.4123	0.0943	-0.0436	0.0366
	144 days, 18:26:03.840000	6 days, 0:46:05	4.3008	0.1846	1.0932	0.0681	0.4124	0.0917	-0.0437	0.037
	145 days, 0:25:12	6 days, 1:01:03	4.3041	0.2008	1.0919	0.0645	0.4112	0.0901	-0.0437	0.0372
	145 days, 6:24:20.160000	6 days, 1:16:01	4.2929	0.1796	1.0929	0.0703	0.4045	0.0891	-0.0438	0.0376
	145 days, 12:23:36.960000	6 days, 1:30:59	4.2803	0.1728	1.0911	0.0809	0.4049	0.0942	-0.0454	0.0383
	145 days, 18:22:45.120000	6 days, 1:45:57	4.2671	0.1534	1.0836	0.0807	0.4007	0.0951	-0.0453	0.0371
	146 days, 0:22:01.920000	6 days, 2:00:55	4.268	0.1611	1.0783	0.0748	0.4005	0.0965	-0.0461	0.0363
	146 days, 6:21:10.080000	6 days, 2:15:53	4.2628	0.1641	1.0734	0.075	0.3989	0.0942	-0.046	0.0373
	146 days, 12:20:26.880000	6 days, 2:30:51	4.2474	0.1826	1.072	0.075	0.3974	0.0954	-0.0481	0.0355
	146 days, 18:19:35.040000	6 days, 2:45:49	4.2565	0.1877	1.0659	0.0755	0.3977	0.0952	-0.0499	0.0364
	147 days, 0:18:51.840000	6 days, 3:00:47	4.2369	0.174	1.058	0.0775	0.3969	0.0979	-0.0493	0.0359
	147 days, 6:18:00	6 days, 3:15:45	4.2181	0.1553	1.0543	0.0711	0.3914	0.0968	-0.0509	0.0377
	147 days, 12:17:08.160000	6 days, 3:30:43	4.2102	0.1348	1.0476	0.0743	0.3877	0.0917	-0.0514	0.0388
	147 days, 18:16:24.960000	6 days, 3:45:41	4.201	0.1385	1.0435	0.0722	0.39	0.0919	-0.0514	0.0379
	148 days, 0:15:33.120000	6 days, 4:00:39	4.1997	0.1374	1.045	0.0716	0.3894	0.09	-0.0513	0.0376
	148 days, 6:14:49.920000	6 days, 4:15:37	4.2103	0.1363	1.0447	0.079	0.3886	0.0896	-0.0521	0.0367
	148 days, 12:13:58.080000	6 days, 4:30:35	4.2247	0.131	1.0463	0.0776	0.3885	0.0905	-0.0525	0.037
	148 days, 18:13:14.880000	6 days, 4:45:33	4.2312	0.1294	1.0483	0.0785	0.3895	0.0895	-0.053	0.0373
	149 days, 0:12:23.040000	6 days, 5:00:31	4.2268	0.118	1.044	0.0759	0.3907	0.0924	-0.0538	0.0362
	149 days, 6:11:39.840000	6 days, 5:15:29	4.2202	0.1274	1.0503	0.0756	0.3899	0.0941	-0.0538	0.0368
	149 days, 12:10:48	6 days, 5:30:27	4.2326	0.1244	1.0539	0.0713	0.391	0.0966	-0.0523	0.0361
	149 days, 18:09:56.160000	6 days, 5:45:25	4.2497	0.1413	1.0562	0.0694	0.3921	0.0985	-0.0529	0.0379
	150 days, 0:09:12.960000	6 days, 6:00:23	4.2542	0.1499	1.0613	0.0731	0.3914	0.0986	-0.0523	0.0366
	150 days, 6:08:21.120000	6 days, 6:15:21	4.2576	0.1366	1.0675	0.0795	0.3902	0.0944	-0.0519	0.0368
	150 days, 12:07:37.920000	6 days, 6:30:19	4.2605	0.1454	1.0704	0.0788	0.3895	0.0984	-0.053	0.0359
	150 days, 18:06:46.080000	6 days, 6:45:17	4.2572	0.1437	1.069	0.0718	0.3906	0.0996	-0.0518	0.0377
	151 days, 0:06:02.880000	6 days, 7:00:15	4.2429	0.1292	1.0645	0.0615	0.3886	0.1	-0.0518	0.0366
	151 days, 6:05:11.040000	6 days, 7:15:13	4.2535	0.113	1.0677	0.0659	0.388	0.0991	-0.0534	0.0365
	151 days, 12:04:27.840000	6 days, 7:30:11	4.2537	0.1158	1.0615	0.0675	0.3873	0.0984	-0.0544	0.0368
	151 days, 18:03:36	6 days, 7:45:09	4.2546	0.1394	1.0599	0.0591	0.3846	0.0983	-0.0549	0.0381
	152 days, 0:02:44.160000	6 days, 8:00:07	4.245	0.1556	1.0574	0.0562	0.3838	0.0996	-0.0551	0.0388
	152 days, 6:02:00.960000	6 days, 8:15:05	4.2371	0.1625	1.0594	0.0561	0.3779	0.0983	-0.0563	0.0383
	152 days, 12:01:09.120000	6 days, 8:30:03	4.2432	0.1727	1.0658	0.0594	0.3763	0.1021	-0.0553	0.0364
	152 days, 18:00:25.920000	6 days, 8:45:01	4.2345	0.1468	1.0644	0.0657	0.3758	0.1014	-0.0563	0.0365
	152 days, 23:59:34.080000	6 days, 8:59:59	4.2378	0.1316	1.061	0.0618	0.3753	0.1001	-0.056	0.0366
	153 days, 5:58:50.880000	6 days, 9:14:57	4.244	0.1352	1.0571	0.0649	0.3747	0.0995	-0.0565	0.0367
	153 days, 11:57:59.040000	6 days, 9:29:55	4.2402	0.1328	1.0526	0.0693	0.3702	0.0992	-0.0559	0.0365
	153 days, 17:57:15.840000	6 days, 9:44:53	4.2461	0.1252	1.0505	0.0646	0.3679	0.1013	-0.0565	0.0358
	153 days, 23:56:24	6 days, 9:59:51	4.2447	0.1439	1.0558	0.0575	0.368	0.1023	-0.0567	0.0356
	154 days, 5:55:32.160000	6 days, 10:14:49	4.2608	0.1478	1.0565	0.0632	0.3669	0.1008	-0.0582	0.0379
	154 days, 11:54:48.960000	6 days, 10:29:47	4.2432	0.1544	1.0582	0.0602	0.3659	0.1006	-0.0584	0.0376
	154 days, 17:53:57.120000	6 days, 10:44:45	4.2609	0.1769	1.0521	0.0634	0.3661	0.102	-0.0601	0.0379
	154 days, 23:53:13.920000	6 days, 10:59:43	4.2639	0.1573	1.0504	0.0655	0.3646	0.1017	-0.0593	0.0381
	155 days, 5:52:22.080000	6 days, 11:14:41	4.2618	0.1667	1.0493	0.0647	0.3636	0.102	-0.0606	0.0389
	155 days, 11:51:38.880000	6 days, 11:29:39	4.247	0.1813	1.0503	0.0618	0.3641	0.1024	-0.061	0.0384
	155 days, 17:50:47.040000	6 days, 11:44:37	4.2406	0.1871	1.0402	0.0643	0.3633	0.1011	-0.0616	0.0372
	155 days, 23:50:03.840000	6 days, 11:59:35	4.2304	0.1612	1.0344	0.0636	0.3642	0.1039	-0.0612	0.0363
	156 days, 5:49:12	6 days, 12:14:33	4.2353	0.1539	1.0385	0.066	0.3618	0.1034	-0.0611	0.0359
	156 days, 11:48:20.160000	6 days, 12:29:31	4.226	0.1689	1.0428	0.067	0.3615	0.1045	-0.0621	0.036
	156 days, 17:47:36.960000	6 days, 12:44:29	4.2275	0.1616	1.0416	0.0664	0.3605	0.1042	-0.0641	0.0358
	156 days, 23:46:45.120000	6 days, 12:59:27	4.2324	0.1413	1.0401	0.0733	0.3625	0.1067	-0.0637	0.0368
	157 days, 5:46:01.920000	6 days, 13:14:25	4.2485	0.1393	1.0389	0.0696	0.3611	0.11	-0.0652	0.0358
	157 days, 11:45:10.080000	6 days, 13:29:23	4.2405	0.1416	1.04	0.0742	0.361	0.1123	-0.0636	0.0386
	157 days, 17:44:26.880000	6 days, 13:44:21	4.2265	0.1417	1.0368	0.0799	0.3583	0.1108	-0.0646	0.0366
	157 days, 23:43:35.040000	6 days, 13:59:19	4.2464	0.1406	1.0376	0.0848	0.358	0.1104	-0.0646	0.0368
	158 days, 5:42:51.840000	6 days, 14:14:17	4.2488	0.1493	1.0341	0.0805	0.3555	0.1081	-0.0652	0.0368
	158 days, 11:42:00	6 days, 14:29:15	4.2463	0.1592	1.0361	0.0763	0.3535	0.1049	-0.0663	0.0387
	158 days, 17:41:08.160000	6 days, 14:44:13	4.2494	0.1498	1.038	0.0835	0.3553	0.1044	-0.0654	0.0387
	158 days, 23:40:24.960000	6 days, 14:59:11	4.2561	0.1471	1.0387	0.0831	0.3537	0.1021	-0.0661	0.0384
	159 days, 5:39:33.120000	6 days, 15:14:09	4.2438	0.1544	1.0442	0.0818	0.3494	0.0995	-0.0681	0.0367
	159 days, 11:38:49.920000	6 days, 15:29:07	4.2342	0.1548	1.0432	0.0775	0.3463	0.1009	-0.0676	0.0364
	159 days, 17:37:58.080000	6 days, 15:44:05	4.2127	0.1537	1.0391	0.0703	0.3458	0.1003	-0.0681	0.0361
	159 days, 23:37:14.880000	6 days, 15:59:03	4.2139	0.1597	1.041	0.0662	0.3431	0.1027	-0.0677	0.0372
	160 days, 5:36:23.040000	6 days, 16:14:01	4.2017	0.1433	1.0421	0.0624	0.3438	0.1036	-0.0677	0.0374
	160 days, 11:35:39.840000	6 days, 16:28:59	4.2036	0.1274	1.0424	0.0659	0.3429	0.1051	-0.0685	0.0375
	160 days, 17:34:48	6 days, 16:43:57	4.2188	0.1468	1.0436	0.0662	0.341	0.1045	-0.0671	0.0356
	160 days, 23:33:56.160000	6 days, 16:58:55	4.2179	0.1243	1.0412	0.063	0.3415	0.1042	-0.0674	0.0382
	161 days, 5:33:12.960000	6 days, 17:13:53	4.221	0.1402	1.0422	0.0624	0.3437	0.1032	-0.0691	0.038
	161 days, 11:32:21.120000	6 days, 17:28:51	4.2069	0.1441	1.043	0.0549	0.3442	0.1045	-0.0708	0.0373
	161 days, 17:31:37.920000	6 days, 17:43:49	4.2081	0.1504	1.0395	0.0504	0.3425	0.1064	-0.0706	0.0373
	161 days, 23:30:46.080000	6 days, 17:58:47	4.2166	0.1456	1.0381	0.0509	0.3413	0.1075	-0.0712	0.0368
	162 days, 5:30:02.880000	6 days, 18:13:45	4.2073	0.1367	1.0382	0.056	0.3421	0.1107	-0.0724	0.0378
	162 days, 11:29:11.040000	6 days, 18:28:43	4.2117	0.1338	1.0424	0.0556	0.3416	0.1124	-0.0718	0.0372
	162 days, 17:28:27.840000	6 days, 18:43:41	4.2241	0.1462	1.0395	0.057	0.3388	0.1112	-0.0723	0.036
	162 days, 23:27:36	6 days, 18:58:39	4.2243	0.136	1.0401	0.0634	0.3385	0.1142	-0.0721	0.0386
	163 days, 5:26:44.160000	6 days, 19:13:37	4.2178	0.1429	1.0356	0.0595	0.3337	0.1131	-0.0727	0.0384
	163 days, 11:26:00.960000	6 days, 19:28:35	4.2319	0.1311	1.036	0.0641	0.3327	0.1147	-0.0732	0.0382
	163 days, 17:25:09.120000	6 days, 19:43:33	4.2247	0.1235	1.0364	0.0706	0.3331	0.1152	-0.0731	0.0386
	163.975	6 days, 19:58:31	4.2261	0.1518	1.0325	0.0651	0.332	0.1107	-0.0738	0.0375
	164.214	6 days, 20:12:52	4.2077	0.1486	1.0276	0.0635	0.329	0.1134	-0.0742	0.0368
