# Supplementary material for: Enhanced Mitogenic Activity of Recombinant Human Vascular Endothelial Growth Factor VEGF121 Expressed in E. coli Origami B (DE3) with Molecular Chaperones
Source: PLoS One. 2016 Oct 7;11(10):e0163697. doi: 10.1371/journal.pone.0163697 (PMC5055331; doi:10.1371/journal.pone.0163697)
Supplement: S4 Fig — Relative cell count in a cultivation medium containing the examined VEGF121 preparations (α2-PI1-8-VEGF121 from this work, VEGF121 I expressed in E. coli, and VEGF121 II expressed in HEK cells) assessed with the fluorescent indicator resazurin after 48 hours (day 2), 96 hours (day 4), and 165 hours (day 7) of incubation, compared to the control with no VEGF (= 0%). The VEGF concentration in preparations was 20, 50 and 100 ng/mL. Excel sheet of raw data (mean ± S.E.M.). (XLSX) [file pone.0163697.s005.xlsx]

## Sheet: Resazurin
	Day2
	Blank	alpha2-PI1-8-VEGF121, 20ng/ml	alpha2-PI1-8-VEGF121, 50ng/ml	alpha2-PI1-8-VEGF121, 100ng/ml	VEGF121 I, 20ng/ml	VEGF121 I, 50ng/ml	VEGF121 I, 100ng/ml	VEGF121 II, 20ng/ml	VEGF121 II, 50ng/ml	VEGF121 II, 100ng/ml
	996	938	987	1037	835	755	815	1001	992	1066	530/25,590/35
	966	915	1049	1073	759	783	760	1033	1099	1117	530/25,590/35
	965	911	1100	1006	786	810	821	1044	1095	1095	530/25,590/35
	1038		997	1227		791	978		1053	1232	530/25,590/35
mean	991.25	921.333	1033.25	1085.75	793.333	784.75	843.5	1026	1059.75	1127.5
SD	34.3256	14.5717	52.1432	98.0659	38.527	22.8382	93.7746	22.3383	49.7284	72.7301
N	4	3	4	4	3	4	4	3	4	4
SEM	17.1628	8.41295	26.0716	49.0329	22.2436	11.4191	46.8873	12.897	24.8642	36.365
	Day4
	Blank	alpha2-PI1-8-VEGF121, 20ng/ml	alpha2-PI1-8-VEGF121, 50ng/ml	alpha2-PI1-8-VEGF121, 100ng/ml	VEGF121 I, 20ng/ml	VEGF121 I, 50ng/ml	VEGF121 I, 100ng/ml	VEGF121 II, 20ng/ml	VEGF121 II, 50ng/ml	VEGF121 II, 100ng/ml
	978	1338	1504	1339	1018	927	927	1152	1014	1119	530/25,590/35
	910	1272	1297	1657	802	873	956	1181	1002	1257	530/25,590/35
	952	1282	1697	1425	828	892	862	1170	1041	1189	530/25,590/35
	952		1515	1786		924	1068		1106	1204	530/25,590/35
mean	948	1297.33	1503.25	1551.75	882.667	904	953.25	1167.67	1040.75	1192.25
SD	28.1425	35.5715	163.52	205.976	117.921	26.0384	86.0053	14.6401	46.457	56.8822
N	4	3	4	4	3	4	4	3	4	4
SEM	14.0712	20.5372	81.7602	102.988	68.0817	13.0192	43.0027	8.45248	23.2285	28.4411
	Day7
	Blank	alpha2-PI1-8-VEGF121, 20ng/ml	alpha2-PI1-8-VEGF121, 50ng/ml	alpha2-PI1-8-VEGF121, 100ng/ml	VEGF121 I, 20ng/ml	VEGF121 I, 50ng/ml	VEGF121 I, 100ng/ml	VEGF121 II, 20ng/ml	VEGF121 II, 50ng/ml	VEGF121 II, 100ng/ml
	865	3097	4521	4866	1025	1073	1207	1385	1108	1354	530/25,590/35
	797	3016	3594	4665	991	1015	1105	1493	1288	1627	530/25,590/35
	769	3020	4790	4399	1010	968	998	1333	1456	1171	530/25,590/35
	792		4820	4162		992	1113		1549	1175	530/25,590/35
mean	805.75	3044.33	4431.25	4523	1008.67	1012	1105.75	1403.67	1350.25	1331.75
SD	41.339	45.6545	574.129	307.414	17.0392	44.9667	85.4688	81.617	194.289	214.537
N	4	3	4	4	3	4	4	3	4	4
SEM	20.6695	26.3586	287.064	153.707	9.83757	22.4833	42.7344	47.1216	97.1445	107.269
Fig 4
S2 Fig A						S2 Fig B
