# Supplementary material for: Enhanced Mitogenic Activity of Recombinant Human Vascular Endothelial Growth Factor VEGF121 Expressed in E. coli Origami B (DE3) with Molecular Chaperones
Source: PLoS One. 2016 Oct 7;11(10):e0163697. doi: 10.1371/journal.pone.0163697 (PMC5055331; doi:10.1371/journal.pone.0163697)
Supplement: S5 Fig — α2-PI1-8-VEGF121 (1), control VEGF121 I (2), control VEGF121 I + thrombin 0.01 NIH U/mL (3), control VEGF121 I + thrombin 0.05 NIH U/mL (4), control VEGF121 I + thrombin 0.10 NIH U/mL (5), control VEGF121 I + thrombin 1.00 NIH U/mL (6), negative control: no VEGF + no thrombin (7). Excel sheet of raw data (mean ± S.E.M.). (XLSX) [file pone.0163697.s006.xlsx]

## Sheet: Sheet1
				Experiment ID: 1506301611
				Neg.ctrl		alpha-PI1-8-VEGF121		VEGF121 I		VEGF121 I+Thr0.01		VEGF121 I+Thr0.05		VEGF121 I+Thr0.10		VEGF121 I+Thr1.00
		Time-Interval(Hour)	Time-Interval	Y (C1,D1,D3,C3,B3,B1)	SD (C1,D1,D3,C3,B3,B1)	Y (B2,C2,D2)	SD (B2,C2,D2)	Y (A4,B4,C4,D4)	SD (A4,B4,C4,D4)	Y (A6,B6,C6,D6)	SD (A6,B6,C6,D6)	Y (A8,B8,C8,D8)	SD (A8,B8,C8,D8)	Y (B10,C10,D10)	SD (B10,C10,D10)	Y (A12,B12,C12,D12)	SD (A12,B12,C12,D12)
		0	00:00:00	0	0	0	0	0	0	0	0	0	0	0	0	0	0
		0.0033	00:00:12	-0.0003	0.0011	0.0003	0.0001	-0.0005	0.0018	-0.0013	0.0016	-0.0009	0.0011	-0.002	0.001	-0.0005	0.0015
		0.0069	00:00:25	-0.0009	0.0006	-0.0016	0.0002	-0.002	0.0019	-0.0026	0.0016	-0.0021	0.0007	-0.0026	0.0018	-0.0012	0.001
		0.0106	00:00:38	-0.0021	0.0015	-0.0017	0.0011	-0.0035	0.0026	-0.004	0.0018	-0.0024	0.0015	-0.0031	0.0022	-0.0018	0.0011
		0.6097	00:36:35	0.0343	0.021	0.0705	0.0202	0.0261	0.0028	0.0199	0.0106	0.0288	0.0163	0.0135	0.0059	0.0046	0.0125
		0.8589	00:51:32	0.0907	0.0271	0.1554	0.0207	0.08	0.0307	0.0796	0.0066	0.1037	0.0079	0.0899	0.0183	0.0929	0.0255
		1.1089	01:06:32	0.1552	0.0282	0.2081	0.0359	0.1346	0.0561	0.1367	0.0205	0.1818	0.0139	0.1718	0.0312	0.1743	0.0365
		1.3589	01:21:32	0.2001	0.0327	0.2493	0.0358	0.1773	0.0592	0.1679	0.0261	0.2306	0.0265	0.228	0.0376	0.2242	0.0498
		1.6089	01:36:32	0.229	0.0379	0.2831	0.0371	0.2127	0.0682	0.2026	0.0197	0.2743	0.0359	0.2746	0.0467	0.2659	0.0577
		1.8569	01:51:25	0.2415	0.0425	0.2957	0.0295	0.2347	0.0645	0.2262	0.0127	0.2917	0.0309	0.2926	0.0409	0.2898	0.0688
		2.1069	02:06:25	0.2432	0.0449	0.2993	0.0211	0.2449	0.0621	0.2374	0.0087	0.292	0.0268	0.296	0.0358	0.2985	0.0761
		2.3569	02:21:25	0.2385	0.0416	0.3022	0.0271	0.2489	0.0554	0.2382	0.0139	0.2728	0.0332	0.2958	0.0334	0.3023	0.0875
		2.6069	02:36:25	0.2319	0.0442	0.3075	0.0286	0.2503	0.0539	0.2397	0.0165	0.266	0.0287	0.2905	0.028	0.3125	0.0999
		2.8569	02:51:25	0.2279	0.0472	0.3095	0.0275	0.2535	0.055	0.2449	0.0193	0.2685	0.0229	0.29	0.0259	0.3253	0.113
		3.1069	03:06:25	0.2254	0.0488	0.3173	0.0251	0.2627	0.0583	0.2536	0.0215	0.2746	0.0178	0.2893	0.026	0.3444	0.1203
		3.3569	03:21:25	0.2287	0.0509	0.3262	0.023	0.2699	0.0602	0.2613	0.0222	0.2791	0.0109	0.2927	0.0306	0.3661	0.1278
		3.6069	03:36:25	0.2289	0.0509	0.3299	0.028	0.2834	0.0623	0.2695	0.0185	0.2857	0.0074	0.2937	0.0296	0.3733	0.1348
		3.8564	03:51:23	0.2288	0.0527	0.3371	0.032	0.2913	0.0618	0.2734	0.0223	0.2859	0.0106	0.2909	0.0385	0.3789	0.1385
		4.1064	04:06:23	0.2262	0.0523	0.3381	0.0373	0.3	0.0632	0.2772	0.025	0.2889	0.0177	0.2861	0.0405	0.3851	0.1461
		4.3564	04:21:23	0.227	0.0522	0.3481	0.0367	0.3049	0.0615	0.2813	0.0241	0.2908	0.0203	0.2794	0.0377	0.3909	0.1474
		4.6064	04:36:23	0.2235	0.0525	0.3499	0.0398	0.3114	0.0626	0.2831	0.0213	0.2978	0.0204	0.2743	0.0367	0.3991	0.1529
		4.8561	04:51:22	0.223	0.0515	0.3465	0.0389	0.314	0.0663	0.2879	0.0236	0.2984	0.019	0.2699	0.0344	0.4043	0.1544
		5.1061	05:06:22	0.22	0.0489	0.3468	0.0358	0.3157	0.0637	0.2879	0.0231	0.2987	0.0184	0.267	0.0349	0.4103	0.1564
		5.3558	05:21:21	0.219	0.0483	0.3417	0.0341	0.3164	0.0625	0.2879	0.0226	0.298	0.0227	0.2681	0.0362	0.4155	0.1582
		5.6058	05:36:21	0.2221	0.0517	0.3346	0.0363	0.3159	0.0619	0.2876	0.0222	0.3007	0.0196	0.2674	0.0389	0.4162	0.1629
		5.8553	05:51:19	0.224	0.0545	0.3328	0.0358	0.3188	0.0613	0.2902	0.0259	0.2963	0.0188	0.2686	0.0384	0.4177	0.1657
		6.1053	06:06:19	0.2274	0.0544	0.3337	0.0336	0.3186	0.0557	0.2906	0.029	0.3003	0.0176	0.2694	0.0338	0.4248	0.1679
		6.3547	06:21:17	0.235	0.0555	0.3386	0.0375	0.3236	0.0578	0.296	0.0309	0.3051	0.0206	0.2698	0.0354	0.4252	0.1648
		6.6047	06:36:17	0.2445	0.0581	0.3454	0.033	0.3278	0.0638	0.3016	0.0316	0.3106	0.0194	0.2718	0.0358	0.4294	0.1676
		6.8544	06:51:16	0.2506	0.0603	0.3568	0.0328	0.338	0.0674	0.3083	0.0317	0.319	0.02	0.2761	0.0331	0.4303	0.1665
		7.1044	07:06:16	0.2559	0.0597	0.3715	0.0331	0.3438	0.0726	0.313	0.0284	0.3318	0.0199	0.2844	0.0335	0.4401	0.1665
		7.3539	07:21:14	0.2669	0.0627	0.3846	0.0341	0.3559	0.0711	0.3243	0.0304	0.3426	0.0221	0.2956	0.0316	0.4534	0.1714
		7.6039	07:36:14	0.2762	0.0631	0.3927	0.038	0.3673	0.0755	0.3354	0.0323	0.3532	0.0244	0.3043	0.0265	0.4657	0.18
		7.8536	07:51:13	0.2852	0.0644	0.4014	0.0363	0.3763	0.0786	0.3454	0.0333	0.3659	0.0293	0.3194	0.0266	0.476	0.1816
		8.1036	08:06:13	0.2912	0.0663	0.4097	0.0376	0.3827	0.0784	0.3569	0.0308	0.3747	0.0275	0.3294	0.0312	0.49	0.1862
		8.3531	08:21:11	0.2968	0.0658	0.4179	0.0386	0.3925	0.0796	0.3668	0.0294	0.3847	0.025	0.3342	0.0369	0.503	0.1891
		8.6031	08:36:11	0.3056	0.0659	0.4271	0.0385	0.4041	0.0774	0.3762	0.0276	0.3932	0.023	0.3415	0.0403	0.5145	0.1913
		8.8528	08:51:10	0.31	0.0652	0.4341	0.0356	0.409	0.0747	0.3817	0.0238	0.4017	0.0236	0.3483	0.0417	0.5227	0.1899
		9.1028	09:06:10	0.3143	0.0663	0.4509	0.0381	0.4125	0.0757	0.3926	0.028	0.41	0.024	0.3547	0.0408	0.5252	0.1887
		9.3522	09:21:08	0.3171	0.0672	0.4538	0.0377	0.4217	0.0753	0.3992	0.0318	0.4169	0.026	0.3615	0.0412	0.532	0.1873
		9.6022	09:36:08	0.318	0.0694	0.4646	0.04	0.4308	0.075	0.4044	0.034	0.4239	0.0308	0.3676	0.0405	0.541	0.1881
		9.8517	09:51:06	0.3267	0.0713	0.4708	0.0387	0.4412	0.0774	0.4109	0.0335	0.4335	0.0303	0.3753	0.0414	0.5485	0.1911
		10.1017	10:06:06	0.3311	0.0676	0.4819	0.0375	0.4467	0.079	0.4208	0.0327	0.4382	0.0286	0.3809	0.0407	0.5533	0.188
		10.3514	10:21:05	0.3362	0.0692	0.4925	0.0367	0.457	0.0772	0.4272	0.036	0.4489	0.0299	0.3851	0.0387	0.5627	0.1926
		10.6014	10:36:05	0.3389	0.071	0.4974	0.0419	0.4637	0.0794	0.4305	0.0354	0.4543	0.0296	0.3954	0.0389	0.568	0.1961
		10.8508	10:51:03	0.342	0.0716	0.507	0.0447	0.4689	0.0805	0.4368	0.0369	0.46	0.0313	0.4034	0.0377	0.5767	0.1977
		11.1008	11:06:03	0.3402	0.0702	0.5176	0.0434	0.4719	0.0784	0.4468	0.0386	0.4669	0.033	0.4037	0.0361	0.5802	0.2005
		11.3503	11:21:01	0.3401	0.0732	0.5234	0.0398	0.4814	0.0772	0.4518	0.0423	0.472	0.0328	0.4105	0.0347	0.5872	0.1989
		11.6003	11:36:01	0.3441	0.071	0.5304	0.0398	0.4866	0.0748	0.4609	0.0409	0.4816	0.0309	0.4195	0.0382	0.5961	0.2007
		11.8497	11:50:59	0.3458	0.0698	0.538	0.0398	0.489	0.0713	0.4667	0.0399	0.4866	0.0336	0.4264	0.0442	0.6019	0.2018
		12.0997	12:05:59	0.3475	0.0693	0.5466	0.0399	0.4926	0.0701	0.4751	0.0403	0.4911	0.0368	0.4271	0.0467	0.5997	0.2042
		12.3492	12:20:57	0.3492	0.0695	0.5504	0.0419	0.4983	0.0709	0.4804	0.0412	0.4944	0.0371	0.435	0.0436	0.6054	0.201
		12.5992	12:35:57	0.35	0.0731	0.5584	0.0393	0.5061	0.0704	0.4853	0.0435	0.5004	0.0389	0.4443	0.0422	0.609	0.2014
		12.8486	12:50:55	0.3497	0.0699	0.569	0.0394	0.5148	0.0724	0.4916	0.0402	0.5099	0.0426	0.4472	0.0416	0.6142	0.2039
		13.0983	13:05:54	0.3499	0.0697	0.5705	0.0383	0.5188	0.0765	0.4989	0.0411	0.5175	0.0398	0.4472	0.0424	0.6206	0.2031
		13.3478	13:20:52	0.3494	0.067	0.5758	0.0356	0.5269	0.0775	0.5034	0.0368	0.523	0.0411	0.4498	0.0478	0.6256	0.21
		13.5978	13:35:52	0.3503	0.0667	0.5829	0.0449	0.5284	0.0741	0.5067	0.0387	0.5275	0.0419	0.4571	0.0473	0.6304	0.2091
		13.8472	13:50:50	0.3524	0.0646	0.5874	0.0447	0.5331	0.0742	0.5095	0.0469	0.5362	0.0401	0.4643	0.0436	0.6322	0.2096
		14.0972	14:05:50	0.3531	0.0642	0.598	0.0466	0.539	0.0766	0.5201	0.0502	0.5346	0.0441	0.4674	0.0454	0.6333	0.2124
		14.3467	14:20:48	0.3531	0.0647	0.608	0.0426	0.5393	0.079	0.5247	0.044	0.544	0.0474	0.4765	0.053	0.6369	0.213
		14.5964	14:35:47	0.3525	0.0652	0.6125	0.0376	0.5428	0.079	0.5275	0.045	0.548	0.048	0.4802	0.0526	0.6434	0.2109
		14.8461	14:50:46	0.3532	0.0691	0.6181	0.0445	0.5502	0.0776	0.534	0.0457	0.5525	0.0468	0.4832	0.0502	0.6491	0.2131
		15.0958	15:05:45	0.3541	0.0707	0.6271	0.0434	0.558	0.0795	0.5351	0.0468	0.5557	0.0453	0.4876	0.0515	0.6496	0.2143
		15.3453	15:20:43	0.3558	0.0697	0.6362	0.0382	0.566	0.0845	0.5432	0.0445	0.5568	0.0481	0.4936	0.0537	0.6533	0.2109
		15.5953	15:35:43	0.3545	0.069	0.6465	0.0413	0.5701	0.0801	0.5508	0.0466	0.561	0.0479	0.4999	0.0556	0.6612	0.213
		15.8447	15:50:41	0.3572	0.0701	0.6574	0.0397	0.5772	0.0822	0.5516	0.0466	0.5672	0.0539	0.5041	0.0544	0.6616	0.2199
		16.0944	16:05:40	0.3572	0.0735	0.664	0.0356	0.5782	0.0866	0.5582	0.0454	0.5743	0.0496	0.5043	0.053	0.669	0.2198
		16.3439	16:20:38	0.3568	0.0719	0.6704	0.0372	0.5846	0.0849	0.5712	0.046	0.5788	0.0579	0.5083	0.06	0.6739	0.2235
		16.5936	16:35:37	0.3591	0.075	0.6814	0.0428	0.5914	0.0858	0.5727	0.0488	0.5882	0.0586	0.518	0.0583	0.6779	0.2283
		16.8431	16:50:35	0.3603	0.0754	0.6855	0.0398	0.5955	0.082	0.5803	0.0533	0.5955	0.0559	0.5218	0.0591	0.6833	0.2338
		17.0928	17:05:34	0.3604	0.0738	0.6968	0.039	0.597	0.082	0.5882	0.0485	0.5984	0.055	0.5286	0.0603	0.6892	0.2319
		17.3422	17:20:32	0.3591	0.0739	0.7008	0.0395	0.6039	0.0843	0.5919	0.0498	0.6039	0.0561	0.5336	0.0562	0.6923	0.2292
		17.5919	17:35:31	0.3589	0.0708	0.7174	0.0416	0.6096	0.0843	0.5944	0.0525	0.6077	0.0546	0.5351	0.0568	0.6932	0.2279
		17.8414	17:50:29	0.3588	0.0698	0.7199	0.0378	0.6153	0.0836	0.5967	0.0532	0.6141	0.0562	0.5381	0.0559	0.7009	0.2286
		18.0911	18:05:28	0.3592	0.0673	0.729	0.0408	0.62	0.0843	0.6025	0.0556	0.6181	0.0539	0.5393	0.0572	0.7101	0.2294
		18.3406	18:20:26	0.3587	0.0663	0.741	0.046	0.6246	0.0837	0.6115	0.0517	0.6262	0.0557	0.546	0.0568	0.7103	0.224
		18.59	18:35:24	0.3591	0.0649	0.7489	0.0433	0.628	0.0848	0.6123	0.0531	0.6332	0.0537	0.551	0.0595	0.7172	0.2296
		18.8394	18:50:22	0.3579	0.062	0.7515	0.043	0.6322	0.0833	0.6184	0.0543	0.6351	0.0572	0.5619	0.0622	0.7205	0.2275
		19.0889	19:05:20	0.359	0.0645	0.7633	0.0389	0.6413	0.0842	0.6264	0.056	0.6415	0.0562	0.5596	0.063	0.7249	0.2227
		19.3383	19:20:18	0.3602	0.0649	0.7758	0.0476	0.6485	0.0877	0.6336	0.0555	0.6507	0.0539	0.5673	0.064	0.7256	0.2246
		19.5878	19:35:16	0.3628	0.0641	0.7904	0.045	0.6584	0.0844	0.641	0.0563	0.6533	0.0583	0.5738	0.0638	0.7351	0.2308
		19.8372	19:50:14	0.3635	0.0648	0.7986	0.0464	0.6645	0.0816	0.6478	0.0618	0.6591	0.0613	0.5826	0.066	0.7459	0.2318
		20.0867	20:05:12	0.3633	0.0655	0.8098	0.0435	0.6712	0.0811	0.6545	0.0601	0.6661	0.0576	0.5849	0.0643	0.7553	0.2351
		20.3361	20:20:10	0.3652	0.0667	0.8241	0.0402	0.6743	0.0807	0.6619	0.0643	0.6787	0.0593	0.5961	0.0678	0.7604	0.2333
		20.5856	20:35:08	0.3601	0.0668	0.8276	0.0426	0.6739	0.0851	0.6571	0.0643	0.6733	0.0633	0.5992	0.0672	0.7548	0.2309
		20.835	20:50:06	0.3582	0.064	0.8347	0.0453	0.6783	0.0827	0.6558	0.0687	0.6757	0.0642	0.6015	0.0628	0.7571	0.2307
		21.0844	21:05:04	0.3602	0.0663	0.8551	0.0575	0.6819	0.0834	0.6662	0.0716	0.6818	0.0608	0.6043	0.0598	0.7667	0.2318
		21.3339	21:20:02	0.3628	0.0685	0.8675	0.0546	0.6917	0.0862	0.6715	0.0656	0.6902	0.0631	0.6033	0.0562	0.7752	0.2392
		21.5833	21:35:00	0.3644	0.0681	0.8768	0.0559	0.6976	0.0841	0.6773	0.073	0.6966	0.06	0.6117	0.0602	0.7778	0.236
		21.8328	21:49:58	0.3644	0.0684	0.8905	0.0608	0.7037	0.0811	0.6815	0.0755	0.7071	0.0631	0.622	0.0644	0.7838	0.2409
		22.0822	22:04:56	0.3677	0.0698	0.8992	0.0586	0.7079	0.0798	0.6896	0.0701	0.716	0.0635	0.6252	0.0602	0.7933	0.2415
		22.3317	22:19:54	0.368	0.0703	0.9108	0.0627	0.7138	0.0831	0.6961	0.0714	0.7251	0.069	0.6328	0.0617	0.8009	0.2413
		22.5811	22:34:52	0.3711	0.0683	0.9174	0.062	0.7192	0.0876	0.6987	0.0682	0.7286	0.0696	0.6435	0.0647	0.8062	0.244
		22.8306	22:49:50	0.3724	0.0672	0.9242	0.0641	0.7325	0.0872	0.702	0.0726	0.7357	0.0746	0.6529	0.063	0.8153	0.2484
		23.08	23:04:48	0.3744	0.0692	0.9315	0.0603	0.7412	0.0883	0.7089	0.0701	0.7345	0.0754	0.6572	0.0593	0.8164	0.2524
		23.3294	23:19:46	0.3716	0.0691	0.9399	0.0703	0.7462	0.0886	0.7159	0.0708	0.7393	0.07	0.6643	0.0674	0.8174	0.2478
		23.5789	23:34:44	0.3735	0.0705	0.954	0.0756	0.7453	0.0825	0.7219	0.07	0.7432	0.0708	0.6683	0.0668	0.8204	0.246
		23.8283	23:49:42	0.3741	0.0729	0.9633	0.0673	0.747	0.0805	0.7233	0.0663	0.7509	0.0679	0.6735	0.0687	0.8232	0.2441
		24.0778	1 day, 0:04:40	0.3714	0.0686	0.9757	0.0602	0.7487	0.0804	0.7279	0.0723	0.7543	0.0646	0.6785	0.0695	0.8272	0.2419
		24.3272	1 day, 0:19:38	0.3726	0.0664	0.9752	0.0612	0.7503	0.0816	0.7357	0.073	0.7559	0.0653	0.6755	0.0759	0.8309	0.2387
		24.5767	1 day, 0:34:36	0.3711	0.0647	0.9773	0.0636	0.7488	0.0864	0.7365	0.0754	0.7556	0.0616	0.6855	0.0774	0.8286	0.2383
		24.8261	1 day, 0:49:34	0.3711	0.067	0.9899	0.0581	0.7508	0.0856	0.7428	0.0752	0.7562	0.0646	0.688	0.0729	0.8367	0.244
		25.0756	1 day, 1:04:32	0.3721	0.0643	1.0013	0.0622	0.7547	0.0906	0.7496	0.073	0.7628	0.0649	0.697	0.071	0.8496	0.2462
		25.325	1 day, 1:19:30	0.3712	0.0678	1.0154	0.0705	0.758	0.089	0.752	0.0717	0.7671	0.0696	0.7018	0.0734	0.851	0.2489
		25.5744	1 day, 1:34:28	0.3702	0.0674	1.0258	0.0769	0.7647	0.0865	0.7582	0.0716	0.7705	0.0717	0.7075	0.0735	0.8518	0.2465
		25.8239	1 day, 1:49:26	0.3699	0.0681	1.0361	0.0734	0.7727	0.0826	0.7628	0.0752	0.7769	0.0738	0.7095	0.0674	0.8563	0.251
		26.0733	1 day, 2:04:24	0.37	0.0665	1.0556	0.0803	0.7771	0.0831	0.7669	0.0802	0.7814	0.0717	0.7164	0.0719	0.8613	0.2528
		26.3228	1 day, 2:19:22	0.3679	0.0653	1.059	0.0807	0.7834	0.0853	0.7673	0.0879	0.7845	0.0721	0.7207	0.0771	0.8601	0.2533
		26.5722	1 day, 2:34:20	0.368	0.0641	1.0708	0.0743	0.786	0.0875	0.7734	0.0937	0.7918	0.0797	0.7248	0.0759	0.8646	0.2478
		26.8217	1 day, 2:49:18	0.3707	0.0626	1.0804	0.0736	0.7951	0.0947	0.781	0.089	0.7957	0.0823	0.7262	0.0783	0.8736	0.2515
		27.0711	1 day, 3:04:16	0.373	0.0642	1.0855	0.0733	0.7991	0.0907	0.7892	0.0853	0.8009	0.0794	0.7282	0.0888	0.8791	0.2443
		27.3206	1 day, 3:19:14	0.3723	0.064	1.0926	0.0752	0.799	0.0847	0.7934	0.0853	0.8081	0.0787	0.7376	0.0859	0.8783	0.2441
		27.57	1 day, 3:34:12	0.374	0.0652	1.1033	0.0719	0.8011	0.0868	0.7949	0.0814	0.8111	0.0824	0.7457	0.0847	0.8789	0.2464
		27.8194	1 day, 3:49:10	0.3744	0.0648	1.1091	0.0711	0.8068	0.0862	0.7952	0.0826	0.8148	0.0799	0.7475	0.0784	0.8834	0.2498
		28.0689	1 day, 4:04:08	0.3761	0.0673	1.126	0.0751	0.8104	0.0859	0.7965	0.0834	0.8187	0.0851	0.7525	0.0743	0.8833	0.2435
		28.3183	1 day, 4:19:06	0.3772	0.0698	1.1303	0.0681	0.8164	0.0831	0.8066	0.0871	0.8257	0.0837	0.7612	0.0794	0.8921	0.2425
		28.5678	1 day, 4:34:04	0.376	0.0696	1.1442	0.0725	0.8274	0.0843	0.8164	0.0869	0.83	0.0871	0.766	0.0781	0.8926	0.2469
		28.8172	1 day, 4:49:02	0.3787	0.0659	1.1589	0.0829	0.8307	0.0831	0.8171	0.091	0.8349	0.0906	0.7703	0.0738	0.8948	0.2483
		29.0667	1 day, 5:04:00	0.3785	0.0662	1.1687	0.0838	0.8392	0.0838	0.8193	0.0856	0.8411	0.0884	0.7701	0.0755	0.9046	0.2534
		29.3161	1 day, 5:18:58	0.379	0.0661	1.1783	0.0833	0.8426	0.0826	0.8263	0.0932	0.8477	0.0889	0.7745	0.0804	0.9072	0.2536
		29.5656	1 day, 5:33:56	0.3768	0.0656	1.1928	0.0839	0.8489	0.0837	0.8357	0.0994	0.8508	0.0948	0.7831	0.0911	0.9104	0.2483
		29.815	1 day, 5:48:54	0.3752	0.0668	1.2058	0.0826	0.849	0.09	0.837	0.1021	0.8575	0.09	0.7828	0.0872	0.9167	0.2521
		30.0644	1 day, 6:03:52	0.378	0.064	1.2183	0.073	0.8574	0.0882	0.8401	0.1076	0.8627	0.0876	0.7841	0.0913	0.9179	0.246
		30.3139	1 day, 6:18:50	0.3778	0.0636	1.2215	0.0711	0.8651	0.0905	0.846	0.1007	0.8651	0.0857	0.7899	0.089	0.9193	0.2471
		30.5633	1 day, 6:33:48	0.3796	0.0641	1.229	0.0723	0.863	0.094	0.8533	0.0997	0.8663	0.089	0.7965	0.0904	0.9284	0.2514
		30.8128	1 day, 6:48:46	0.3786	0.0651	1.2383	0.0873	0.8688	0.0922	0.8588	0.0992	0.8718	0.0903	0.8017	0.082	0.9348	0.2527
		31.0622	1 day, 7:03:44	0.3768	0.0656	1.2532	0.0835	0.8709	0.0934	0.8597	0.0996	0.8744	0.0898	0.8041	0.0856	0.9405	0.2551
		31.3117	1 day, 7:18:42	0.3755	0.066	1.2658	0.075	0.879	0.0916	0.8627	0.0947	0.881	0.0833	0.8083	0.0881	0.9467	0.2559
		31.5611	1 day, 7:33:40	0.3749	0.067	1.2759	0.0697	0.8776	0.09	0.8687	0.0942	0.8827	0.0966	0.8136	0.0868	0.9512	0.2513
		31.8106	1 day, 7:48:38	0.3764	0.0711	1.2805	0.0821	0.8855	0.0885	0.8797	0.0982	0.8893	0.0972	0.8174	0.085	0.9643	0.2612
		32.06	1 day, 8:03:36	0.3763	0.0677	1.298	0.0928	0.8876	0.0805	0.877	0.1004	0.8896	0.097	0.8241	0.0836	0.9638	0.2669
		32.3094	1 day, 8:18:34	0.3775	0.0677	1.3082	0.0896	0.8936	0.0786	0.8781	0.0975	0.8949	0.0915	0.8263	0.0868	0.9622	0.2667
		32.5589	1 day, 8:33:32	0.3797	0.0689	1.3186	0.0875	0.8923	0.0797	0.8853	0.0916	0.8981	0.0898	0.8315	0.0904	0.9691	0.2648
		32.8083	1 day, 8:48:30	0.3807	0.0683	1.3348	0.0892	0.8988	0.0836	0.8876	0.0924	0.9127	0.0945	0.8338	0.0912	0.9779	0.2668
		33.0578	1 day, 9:03:28	0.3788	0.0659	1.3533	0.0927	0.8996	0.0863	0.8864	0.0944	0.9117	0.0955	0.8434	0.0887	0.9732	0.2603
		33.3072	1 day, 9:18:26	0.3763	0.0698	1.372	0.102	0.9079	0.0916	0.8845	0.0959	0.9114	0.0986	0.8446	0.0944	0.9806	0.2591
		33.5567	1 day, 9:33:24	0.3746	0.0697	1.3846	0.1016	0.9135	0.087	0.8883	0.1015	0.9133	0.0974	0.8519	0.0863	0.9894	0.2567
		33.8061	1 day, 9:48:22	0.3757	0.0673	1.3972	0.1053	0.9197	0.0877	0.8992	0.1055	0.9231	0.1052	0.8538	0.0855	0.9952	0.2572
		34.0556	1 day, 10:03:20	0.373	0.0638	1.4184	0.0955	0.9219	0.0941	0.9056	0.105	0.9282	0.1019	0.8576	0.089	1.0017	0.2577
		34.305	1 day, 10:18:18	0.375	0.064	1.4362	0.1031	0.9297	0.0965	0.9101	0.1057	0.9353	0.1045	0.8675	0.0898	1.005	0.2616
		34.5544	1 day, 10:33:16	0.3771	0.0686	1.4427	0.1012	0.9337	0.0934	0.9206	0.1043	0.9409	0.1061	0.8718	0.0965	1.0112	0.2622
		34.8039	1 day, 10:48:14	0.3789	0.0699	1.4679	0.1007	0.9441	0.0939	0.9199	0.1084	0.9437	0.1089	0.8744	0.0952	1.0122	0.2633
		35.0533	1 day, 11:03:12	0.3797	0.069	1.4846	0.0876	0.9408	0.0903	0.9229	0.1123	0.9503	0.1098	0.8749	0.1005	1.0133	0.2652
		35.3028	1 day, 11:18:10	0.3816	0.0697	1.498	0.0904	0.95	0.0855	0.9262	0.1089	0.9562	0.1151	0.877	0.0994	1.0148	0.2646
		35.5522	1 day, 11:33:08	0.3807	0.0685	1.505	0.0913	0.9547	0.0852	0.9292	0.1104	0.9646	0.1198	0.8852	0.0984	1.0167	0.2662
		35.8017	1 day, 11:48:06	0.3791	0.0677	1.5257	0.0916	0.9617	0.0808	0.9409	0.1075	0.9703	0.1203	0.8906	0.0991	1.0231	0.266
		36.0511	1 day, 12:03:04	0.3759	0.0714	1.5437	0.0966	0.9652	0.0789	0.9443	0.1137	0.9745	0.1149	0.8915	0.0856	1.0297	0.2672
		36.3006	1 day, 12:18:02	0.3746	0.0689	1.5424	0.1003	0.9682	0.0856	0.9474	0.1109	0.9741	0.1153	0.8967	0.0789	1.0345	0.2628
		36.55	1 day, 12:33:00	0.3755	0.0729	1.5517	0.1061	0.9734	0.0888	0.9483	0.1172	0.9792	0.1143	0.8975	0.0963	1.0386	0.2651
		36.7994	1 day, 12:47:58	0.3726	0.0727	1.5641	0.1151	0.9713	0.081	0.9535	0.1122	0.983	0.112	0.9026	0.0834	1.042	0.2626
		37.0489	1 day, 13:02:56	0.3766	0.0744	1.5935	0.1127	0.9731	0.082	0.9609	0.1131	0.9895	0.113	0.9099	0.0802	1.0441	0.2632
		37.2983	1 day, 13:17:54	0.3755	0.0706	1.6039	0.1069	0.9781	0.0847	0.9671	0.1208	0.9879	0.1105	0.9133	0.0765	1.0468	0.2649
		37.5478	1 day, 13:32:52	0.376	0.0705	1.6197	0.1124	0.9863	0.0912	0.9732	0.1191	0.9975	0.1042	0.9117	0.0819	1.0454	0.2641
		37.7972	1 day, 13:47:50	0.3731	0.0695	1.6314	0.0986	0.995	0.0962	0.9755	0.1219	1.0054	0.1018	0.9087	0.0809	1.0501	0.2705
		38.0467	1 day, 14:02:48	0.3705	0.0676	1.6407	0.1006	1.0022	0.0902	0.9871	0.1177	1.0097	0.1037	0.9118	0.0836	1.0534	0.2628
		38.2961	1 day, 14:17:46	0.3675	0.064	1.6473	0.1026	1.0089	0.0947	0.9839	0.1202	1.0129	0.1036	0.921	0.0829	1.0569	0.259
		38.5456	1 day, 14:32:44	0.3705	0.069	1.6579	0.1181	1.022	0.0984	0.9903	0.1238	1.0158	0.1027	0.9275	0.0884	1.057	0.2606
		38.795	1 day, 14:47:42	0.3661	0.0717	1.6823	0.1271	1.0275	0.1034	0.996	0.1277	1.0119	0.0997	0.9263	0.0872	1.0632	0.2688
		39.0444	1 day, 15:02:40	0.3689	0.0712	1.6969	0.1338	1.0219	0.1019	1.0019	0.1306	1.0236	0.1012	0.9303	0.0919	1.0723	0.2676
		39.2939	1 day, 15:17:38	0.3655	0.0682	1.7134	0.1314	1.0218	0.0963	0.9975	0.1316	1.0286	0.1078	0.9268	0.087	1.0706	0.2659
		39.5433	1 day, 15:32:36	0.3679	0.068	1.7358	0.1466	1.0272	0.1016	1.0031	0.1279	1.0252	0.1047	0.9307	0.0945	1.0703	0.2586
		39.7928	1 day, 15:47:34	0.3658	0.0649	1.7536	0.1414	1.0337	0.098	1.0066	0.1266	1.0328	0.1096	0.9355	0.0937	1.0775	0.2717
		40.0422	1 day, 16:02:32	0.3689	0.0666	1.7625	0.133	1.0391	0.1054	1.0088	0.1284	1.0439	0.1064	0.9426	0.0852	1.0767	0.2655
		40.2917	1 day, 16:17:30	0.3713	0.0668	1.7808	0.1296	1.0387	0.1121	1.0159	0.1275	1.0437	0.1103	0.9476	0.0775	1.0861	0.266
		40.5411	1 day, 16:32:28	0.3747	0.0674	1.7981	0.1358	1.0438	0.1066	1.0129	0.1239	1.0441	0.1148	0.9535	0.0778	1.0823	0.2656
		40.7906	1 day, 16:47:26	0.3732	0.0673	1.8175	0.1163	1.0511	0.107	1.0165	0.1283	1.0453	0.1175	0.9477	0.0918	1.0806	0.2663
		41.04	1 day, 17:02:24	0.3728	0.069	1.8404	0.1189	1.0514	0.1089	1.0183	0.1362	1.0439	0.108	0.9484	0.081	1.0868	0.2653
		41.2894	1 day, 17:17:22	0.3706	0.0711	1.8537	0.1272	1.0558	0.1097	1.0273	0.1385	1.0484	0.104	0.949	0.0776	1.0948	0.2663
		41.5389	1 day, 17:32:20	0.3723	0.0696	1.8612	0.1144	1.0623	0.1032	1.0234	0.1429	1.0569	0.1166	0.9495	0.0706	1.0943	0.2643
		41.7883	1 day, 17:47:18	0.371	0.0678	1.8802	0.1202	1.0675	0.1038	1.0247	0.1409	1.0612	0.1233	0.9494	0.0786	1.1036	0.2641
		42.0378	1 day, 18:02:16	0.3693	0.0696	1.9003	0.123	1.0709	0.1007	1.0201	0.1402	1.0646	0.127	0.9489	0.0722	1.1041	0.2672
		42.2872	1 day, 18:17:14	0.3666	0.0714	1.9134	0.1216	1.0756	0.0989	1.0338	0.1442	1.0694	0.123	0.9586	0.0777	1.108	0.2751
		42.5367	1 day, 18:32:12	0.3652	0.0718	1.923	0.117	1.0809	0.0983	1.0335	0.1384	1.0717	0.1244	0.9608	0.0899	1.1069	0.2703
		42.7861	1 day, 18:47:10	0.369	0.0724	1.9248	0.1268	1.0873	0.1009	1.0381	0.1395	1.0723	0.1235	0.9675	0.0823	1.1119	0.2704
		43.0356	1 day, 19:02:08	0.3684	0.0693	1.9318	0.1234	1.0933	0.1013	1.0394	0.1375	1.0766	0.1272	0.9665	0.0775	1.1147	0.2687
		43.285	1 day, 19:17:06	0.3672	0.0698	1.9557	0.1188	1.0982	0.0975	1.0426	0.1476	1.0811	0.1279	0.9695	0.0808	1.1122	0.2759
		43.5344	1 day, 19:32:04	0.3656	0.0704	1.9616	0.121	1.0963	0.096	1.0529	0.1484	1.0815	0.1297	0.9709	0.0662	1.1172	0.2723
		43.7839	1 day, 19:47:02	0.3636	0.0665	1.9895	0.1198	1.0999	0.0897	1.055	0.145	1.0876	0.1174	0.9703	0.0674	1.1144	0.2744
		44.0333	1 day, 20:02:00	0.3645	0.0685	2.0029	0.1207	1.0966	0.0889	1.0597	0.1402	1.0888	0.1202	0.9695	0.0644	1.1169	0.2818
		44.2694	1 day, 20:16:10	0.3642	0.0709	2.0246	0.1266	1.1016	0.0961	1.06	0.144	1.0921	0.1157	0.973	0.0753	1.1157	0.2896
		44.5194	1 day, 20:31:10	0.3612	0.0684	2.0522	0.1302	1.1119	0.0935	1.0651	0.1413	1.0992	0.1183	0.9815	0.0815	1.1223	0.2874
		44.7689	1 day, 20:46:08	0.3624	0.0655	2.0663	0.1169	1.1084	0.0916	1.0612	0.1406	1.0976	0.1156	0.9834	0.0831	1.1218	0.2777
		45.0189	1 day, 21:01:08	0.3612	0.0656	2.0748	0.1187	1.1157	0.0913	1.0654	0.1404	1.1024	0.1115	0.9899	0.0823	1.128	0.2773
		45.2683	1 day, 21:16:06	0.3596	0.065	2.0996	0.1148	1.119	0.0887	1.0655	0.1515	1.0997	0.1155	0.9932	0.0817	1.1356	0.2787
		45.5183	1 day, 21:31:06	0.361	0.0696	2.1175	0.101	1.1226	0.1013	1.075	0.1529	1.101	0.1151	0.9939	0.0799	1.1328	0.2754
		45.7678	1 day, 21:46:04	0.3598	0.0709	2.1411	0.1184	1.1238	0.1038	1.0758	0.1589	1.101	0.1216	0.9988	0.0698	1.1277	0.2657
		46.0178	1 day, 22:01:04	0.3587	0.0727	2.1584	0.1169	1.1273	0.1029	1.0832	0.1675	1.1042	0.1236	1.0079	0.0849	1.1252	0.2645
		46.2672	1 day, 22:16:02	0.3545	0.0726	2.171	0.1289	1.1291	0.1019	1.0885	0.1617	1.1079	0.1265	1.0054	0.0856	1.1301	0.2615
		46.5172	1 day, 22:31:02	0.3556	0.0738	2.1777	0.1192	1.1387	0.0981	1.0805	0.1541	1.1088	0.1223	1.0074	0.0856	1.1255	0.265
		46.7667	1 day, 22:46:00	0.3553	0.0752	2.1888	0.1183	1.142	0.0991	1.0891	0.1575	1.1201	0.1265	1.0117	0.0941	1.1326	0.2752
		47.0167	1 day, 23:01:00	0.3531	0.0717	2.2081	0.113	1.1464	0.0971	1.089	0.1532	1.1283	0.1294	1.0084	0.0921	1.1306	0.2777
		47.2661	1 day, 23:15:58	0.3442	0.0688	2.2154	0.117	1.1383	0.0933	1.079	0.1509	1.1128	0.1327	0.9979	0.0802	1.1264	0.2748
		47.5158	1 day, 23:30:57	0.3452	0.0709	2.2509	0.1397	1.1359	0.0926	1.0863	0.1616	1.1256	0.1347	1.0068	0.0755	1.126	0.2846
		47.7536	1 day, 23:45:13	0.3463	0.073	2.2718	0.1383	1.1376	0.0971	1.0917	0.1586	1.118	0.1222	1.0004	0.0775	1.1272	0.2826
		48.0036	2 days, 0:00:13	0.3423	0.0708	2.2792	0.1411	1.1413	0.0967	1.0909	0.1541	1.1229	0.1233	1.0049	0.0793	1.1287	0.2806
		48.2531	2 days, 0:15:11	0.344	0.0692	2.2973	0.1351	1.1477	0.1027	1.0953	0.1492	1.1245	0.1306	1.0066	0.0739	1.1277	0.2784
		48.5031	2 days, 0:30:11	0.3432	0.0663	2.3232	0.1148	1.1549	0.108	1.107	0.1511	1.1311	0.123	1.0052	0.0736	1.1306	0.2731
		48.7525	2 days, 0:45:09	0.3452	0.0666	2.33	0.1197	1.1599	0.106	1.1109	0.1545	1.1349	0.1231	1.0146	0.0737	1.1431	0.2708
		49.0025	2 days, 1:00:09	0.3491	0.0654	2.3426	0.1285	1.1644	0.1025	1.1182	0.1673	1.1323	0.1252	1.0237	0.0839	1.151	0.2792
		49.2519	2 days, 1:15:07	0.3505	0.064	2.3581	0.141	1.1654	0.1079	1.1155	0.1711	1.1399	0.1212	1.018	0.0772	1.1532	0.2736
		49.5019	2 days, 1:30:07	0.349	0.0652	2.3884	0.1466	1.1632	0.1031	1.1186	0.1781	1.145	0.1235	1.0212	0.0689	1.1467	0.2678
		49.7514	2 days, 1:45:05	0.3471	0.0671	2.4124	0.1412	1.1652	0.1029	1.1185	0.1792	1.143	0.1206	1.0152	0.0656	1.1453	0.2698
		50.0011	2 days, 2:00:04	0.349	0.0662	2.434	0.13	1.1797	0.1092	1.1208	0.1711	1.1524	0.1273	1.0125	0.0703	1.1486	0.2644
		50.2506	2 days, 2:15:02	0.3471	0.0671	2.4358	0.1303	1.1841	0.1039	1.1156	0.1689	1.1575	0.1382	1.0181	0.0746	1.1514	0.268
		50.5003	2 days, 2:30:01	0.3436	0.068	2.4376	0.1433	1.1808	0.1134	1.1238	0.1731	1.1586	0.1338	1.0198	0.0705	1.153	0.2676
		50.7497	2 days, 2:44:59	0.3421	0.0655	2.4328	0.1528	1.1848	0.1122	1.1231	0.1721	1.1589	0.1319	1.0189	0.0656	1.1602	0.276
		50.9994	2 days, 2:59:58	0.3387	0.0631	2.4358	0.1403	1.1846	0.1096	1.1235	0.1697	1.1644	0.1376	1.0207	0.0565	1.1557	0.2794
		51.2489	2 days, 3:14:56	0.3356	0.0651	2.4615	0.1338	1.1831	0.1093	1.122	0.1681	1.1615	0.1314	1.0251	0.0501	1.1596	0.2836
		51.4986	2 days, 3:29:55	0.3373	0.0653	2.4694	0.1307	1.1882	0.1081	1.1242	0.1738	1.1597	0.1303	1.0332	0.0477	1.1568	0.2846
		51.7481	2 days, 3:44:53	0.3362	0.0667	2.4833	0.1277	1.1906	0.1091	1.1232	0.1723	1.1586	0.1209	1.029	0.0559	1.1634	0.2827
		51.9978	2 days, 3:59:52	0.333	0.0678	2.5079	0.111	1.1891	0.1056	1.1275	0.1696	1.1588	0.123	1.0247	0.0546	1.1616	0.2882
		52.2472	2 days, 4:14:50	0.3339	0.0689	2.5366	0.145	1.1859	0.1026	1.1268	0.1713	1.1659	0.1118	1.0277	0.049	1.1592	0.2792
		52.4969	2 days, 4:29:49	0.3334	0.0693	2.5396	0.147	1.1932	0.1098	1.1304	0.176	1.1747	0.1051	1.0247	0.05	1.1674	0.2753
		52.7464	2 days, 4:44:47	0.3324	0.0683	2.5539	0.146	1.1919	0.0998	1.1287	0.1761	1.1718	0.1128	1.0246	0.0436	1.1656	0.2755
		52.9961	2 days, 4:59:46	0.3323	0.0655	2.5749	0.1546	1.2007	0.1016	1.1306	0.1814	1.178	0.1101	1.0374	0.0443	1.1653	0.2766
		53.2456	2 days, 5:14:44	0.3345	0.0674	2.6008	0.1585	1.1951	0.1012	1.1318	0.1851	1.1728	0.1067	1.0342	0.033	1.163	0.2719
		53.4953	2 days, 5:29:43	0.3332	0.071	2.6092	0.1364	1.2038	0.1039	1.1336	0.1745	1.1821	0.1137	1.034	0.0329	1.1633	0.2797
		53.7447	2 days, 5:44:41	0.3333	0.0678	2.6137	0.1135	1.2122	0.1043	1.1323	0.1767	1.1854	0.1018	1.0357	0.0435	1.1679	0.2815
		53.9944	2 days, 5:59:40	0.327	0.0647	2.6383	0.1087	1.2138	0.1019	1.1395	0.184	1.1832	0.1046	1.0315	0.0354	1.1651	0.2792
		54.2439	2 days, 6:14:38	0.3295	0.063	2.6531	0.1219	1.2184	0.1059	1.1415	0.1821	1.1853	0.1153	1.031	0.0514	1.1598	0.2768
		54.4936	2 days, 6:29:37	0.3285	0.0661	2.6539	0.114	1.2176	0.1089	1.1411	0.1863	1.1768	0.1173	1.0357	0.0509	1.1565	0.2741
		54.7431	2 days, 6:44:35	0.3267	0.0645	2.671	0.1216	1.217	0.1057	1.1429	0.1894	1.1847	0.1261	1.036	0.0422	1.1586	0.2706
		54.9931	2 days, 6:59:35	0.3249	0.0658	2.6823	0.1311	1.2175	0.111	1.1442	0.1993	1.1819	0.1303	1.0271	0.0496	1.1575	0.2667
		55.2425	2 days, 7:14:33	0.3252	0.0621	2.6952	0.1111	1.2108	0.0996	1.1507	0.1868	1.1815	0.1347	1.0328	0.045	1.1573	0.2733
		55.4922	2 days, 7:29:32	0.327	0.0617	2.7129	0.1059	1.2111	0.1	1.152	0.1889	1.1807	0.1237	1.035	0.0485	1.1573	0.2718
		55.7417	2 days, 7:44:30	0.3241	0.0639	2.7238	0.1131	1.2034	0.0972	1.1527	0.1824	1.1816	0.1226	1.0321	0.0563	1.1534	0.2621
		55.9914	2 days, 7:59:29	0.328	0.0621	2.7304	0.1185	1.2088	0.0988	1.1534	0.1921	1.1812	0.1276	1.0286	0.0443	1.1539	0.2738
		56.2408	2 days, 8:14:27	0.3244	0.0655	2.756	0.1282	1.2089	0.1074	1.147	0.1973	1.1837	0.1288	1.0263	0.0386	1.1571	0.2689
		56.4906	2 days, 8:29:26	0.3238	0.0667	2.7638	0.1352	1.2114	0.1074	1.1511	0.199	1.1841	0.1235	1.0325	0.0333	1.1572	0.2637
		56.74	2 days, 8:44:24	0.3208	0.0669	2.7605	0.1202	1.2184	0.1113	1.1534	0.1983	1.1851	0.1279	1.0365	0.0285	1.1533	0.2666
		56.9897	2 days, 8:59:23	0.3196	0.0677	2.7582	0.1456	1.2181	0.1108	1.1539	0.2063	1.1912	0.1279	1.0408	0.0401	1.1547	0.262
		57.2392	2 days, 9:14:21	0.3187	0.0686	2.7641	0.1566	1.2116	0.1149	1.1533	0.2095	1.1874	0.1276	1.0408	0.0427	1.1587	0.2575
		57.4892	2 days, 9:29:21	0.3188	0.0709	2.778	0.1464	1.2167	0.1118	1.1566	0.2146	1.1825	0.1227	1.0343	0.0446	1.1557	0.257
		57.7386	2 days, 9:44:19	0.3156	0.0641	2.8046	0.1505	1.2238	0.1192	1.157	0.224	1.1793	0.1168	1.0207	0.041	1.1505	0.2592
		57.9883	2 days, 9:59:18	0.3128	0.0617	2.8264	0.1326	1.2288	0.1155	1.163	0.2182	1.1794	0.1161	1.0265	0.0384	1.1459	0.2602
		58.2378	2 days, 10:14:16	0.3138	0.0648	2.8375	0.1374	1.2307	0.1126	1.1611	0.2104	1.179	0.1132	1.0313	0.0369	1.1494	0.2526
		58.4878	2 days, 10:29:16	0.3132	0.0643	2.846	0.1214	1.2301	0.1127	1.1645	0.2051	1.1808	0.1148	1.0381	0.0471	1.1505	0.2508
		58.7372	2 days, 10:44:14	0.3149	0.0627	2.8569	0.1339	1.2306	0.1167	1.1608	0.2067	1.1881	0.1111	1.0416	0.0469	1.1473	0.2497
		58.9872	2 days, 10:59:14	0.3087	0.0608	2.8694	0.151	1.2313	0.1185	1.1655	0.2075	1.191	0.1174	1.0331	0.0394	1.1489	0.2507
		59.2367	2 days, 11:14:12	0.3085	0.0618	2.8708	0.1618	1.2261	0.1276	1.1682	0.2089	1.1984	0.1247	1.0368	0.0401	1.1469	0.2593
		59.4867	2 days, 11:29:12	0.3077	0.0627	2.8724	0.1497	1.226	0.1319	1.1606	0.2017	1.1902	0.1227	1.0324	0.0355	1.1439	0.2576
		59.7361	2 days, 11:44:10	0.3076	0.0657	2.8785	0.1291	1.2327	0.1303	1.1703	0.2056	1.1955	0.1297	1.0354	0.0337	1.1458	0.2539
		59.9858	2 days, 11:59:09	0.3067	0.0635	2.8825	0.1306	1.2337	0.1278	1.1749	0.192	1.1887	0.1315	1.0343	0.0447	1.1513	0.2595
		60.2356	2 days, 12:14:08	0.3055	0.0646	2.8984	0.1387	1.2392	0.1227	1.1723	0.2006	1.1867	0.1269	1.0356	0.0515	1.1586	0.2677
		60.4853	2 days, 12:29:07	0.3036	0.066	2.9105	0.1228	1.246	0.13	1.1728	0.2116	1.1888	0.1285	1.0395	0.0452	1.1478	0.2614
		60.7347	2 days, 12:44:05	0.3038	0.0657	2.9358	0.1198	1.2408	0.1248	1.1798	0.207	1.1952	0.1345	1.0379	0.0425	1.1467	0.2557
		60.9844	2 days, 12:59:04	0.3007	0.062	2.9357	0.1427	1.2364	0.1299	1.1767	0.2062	1.1905	0.1287	1.0361	0.0366	1.1494	0.2503
		61.2339	2 days, 13:14:02	0.3007	0.0628	2.9314	0.1435	1.2385	0.1264	1.1678	0.2059	1.1965	0.13	1.0385	0.0395	1.1439	0.2565
		61.4836	2 days, 13:29:01	0.3014	0.0591	2.9424	0.1508	1.2458	0.1319	1.1724	0.2101	1.2037	0.1252	1.0384	0.045	1.1458	0.2618
		61.7331	2 days, 13:43:59	0.2995	0.0598	2.9748	0.1442	1.2441	0.1252	1.1724	0.2134	1.207	0.1349	1.0426	0.0445	1.1454	0.2607
		61.9828	2 days, 13:58:58	0.2987	0.0627	2.9795	0.1432	1.24	0.1142	1.1799	0.2152	1.2064	0.1296	1.0406	0.0486	1.1389	0.2609
		62.2322	2 days, 14:13:56	0.2984	0.062	2.9727	0.1601	1.2383	0.1108	1.1782	0.2032	1.2052	0.1321	1.0303	0.0431	1.1393	0.262
		62.4819	2 days, 14:28:55	0.2952	0.0629	2.9746	0.1716	1.2359	0.1205	1.1763	0.2106	1.2069	0.1335	1.0332	0.049	1.1408	0.2618
		62.7314	2 days, 14:43:53	0.2923	0.062	2.9952	0.1644	1.233	0.1146	1.1746	0.2095	1.2105	0.1336	1.0323	0.0541	1.1336	0.265
		62.9811	2 days, 14:58:52	0.2942	0.0652	2.9973	0.1512	1.2314	0.1146	1.1798	0.2072	1.2029	0.1243	1.0258	0.0444	1.1321	0.2714
		63.2306	2 days, 15:13:50	0.2933	0.0655	3.0172	0.1621	1.2379	0.1191	1.1782	0.2066	1.2054	0.1254	1.0167	0.0439	1.1343	0.27
		63.4803	2 days, 15:28:49	0.2927	0.0654	3.0466	0.15	1.2332	0.1226	1.1826	0.2186	1.206	0.1233	1.022	0.0395	1.1357	0.2765
		63.7297	2 days, 15:43:47	0.2878	0.0639	3.0655	0.1574	1.2377	0.1233	1.1875	0.2224	1.2153	0.1306	1.0226	0.0465	1.1264	0.2724
		63.9792	2 days, 15:58:45	0.2892	0.0707	3.0721	0.1376	1.2441	0.1306	1.1815	0.221	1.2128	0.1332	1.0241	0.0326	1.1292	0.267
		64.2286	2 days, 16:13:43	0.2931	0.07	3.0775	0.1257	1.2423	0.1259	1.181	0.2206	1.2076	0.1313	1.0247	0.0297	1.1332	0.2682
		64.4783	2 days, 16:28:42	0.2893	0.0694	3.0813	0.1469	1.2425	0.1153	1.1843	0.226	1.2129	0.1277	1.0299	0.0377	1.1401	0.2752
		64.7278	2 days, 16:43:40	0.2888	0.0655	3.0992	0.1378	1.2411	0.1221	1.1941	0.2373	1.2096	0.1299	1.0274	0.0359	1.1346	0.2778
		64.9775	2 days, 16:58:39	0.2864	0.0641	3.119	0.1503	1.2519	0.1286	1.1858	0.2349	1.2152	0.1202	1.0312	0.0358	1.1443	0.2694
		65.2269	2 days, 17:13:37	0.2834	0.0629	3.1396	0.1448	1.2526	0.1323	1.1808	0.2166	1.2154	0.1263	1.0304	0.04	1.1434	0.2657
		65.4767	2 days, 17:28:36	0.284	0.0628	3.1385	0.1429	1.2475	0.1306	1.1814	0.2083	1.2117	0.1226	1.0286	0.0442	1.1379	0.2611
		65.7261	2 days, 17:43:34	0.2818	0.061	3.1315	0.1682	1.2497	0.1381	1.1825	0.2132	1.2085	0.1303	1.0254	0.0421	1.1288	0.2558
		65.9758	2 days, 17:58:33	0.2786	0.06	3.1563	0.1594	1.2468	0.1353	1.1905	0.2141	1.2105	0.1425	1.0196	0.0515	1.1316	0.2527
		66.2253	2 days, 18:13:31	0.2795	0.0614	3.1719	0.163	1.2488	0.1287	1.1843	0.2183	1.2011	0.1356	1.0282	0.0565	1.1336	0.2524
		66.475	2 days, 18:28:30	0.272	0.0593	3.1612	0.1595	1.2399	0.1225	1.173	0.2279	1.1864	0.1371	1.0152	0.0509	1.119	0.2536
		66.7244	2 days, 18:43:28	0.2695	0.0621	3.1347	0.1463	1.233	0.1153	1.1679	0.2267	1.1866	0.131	1.0165	0.0507	1.1102	0.2448
		66.9742	2 days, 18:58:27	0.2708	0.0604	3.1728	0.1426	1.2335	0.1181	1.1704	0.236	1.1942	0.1339	1.0106	0.0516	1.1125	0.2489
		67.2042	2 days, 19:12:15	0.2698	0.0664	3.1991	0.1324	1.2333	0.1265	1.166	0.2325	1.1982	0.1317	1.0086	0.053	1.1122	0.2466
		67.4536	2 days, 19:27:13	0.2677	0.0653	3.2022	0.1587	1.24	0.127	1.168	0.2296	1.1962	0.127	1.0088	0.0478	1.1164	0.2387
		67.7031	2 days, 19:42:11	0.267	0.0657	3.2164	0.1713	1.2383	0.1337	1.1717	0.2223	1.1947	0.1327	1.0097	0.0408	1.1125	0.233
		67.9525	2 days, 19:57:09	0.2672	0.0634	3.2445	0.1624	1.2433	0.1357	1.1751	0.2196	1.2022	0.135	1.0054	0.0501	1.1109	0.2341
		68.2019	2 days, 20:12:07	0.2666	0.0626	3.244	0.1549	1.2474	0.1412	1.1861	0.2181	1.1999	0.1253	1.013	0.0522	1.1203	0.2537
		68.4514	2 days, 20:27:05	0.2682	0.065	3.2544	0.1523	1.2426	0.1362	1.1912	0.2222	1.2093	0.1277	1.0097	0.0467	1.1132	0.2504
		68.7008	2 days, 20:42:03	0.27	0.0648	3.2403	0.1365	1.246	0.1295	1.1856	0.2193	1.2118	0.1294	1.0092	0.0324	1.1162	0.2493
		68.9503	2 days, 20:57:01	0.2702	0.0658	3.2491	0.14	1.2481	0.1305	1.1853	0.2189	1.2181	0.1352	1.0147	0.0324	1.1209	0.2494
		69.1997	2 days, 21:11:59	0.2702	0.0675	3.2272	0.128	1.2446	0.1396	1.1892	0.2238	1.2238	0.1349	1.0104	0.0481	1.1166	0.249
		69.4492	2 days, 21:26:57	0.2688	0.0692	3.2226	0.1294	1.248	0.1379	1.1876	0.2104	1.2186	0.1383	1.0167	0.0526	1.1175	0.2568
		69.6986	2 days, 21:41:55	0.2669	0.0646	3.2352	0.1266	1.2418	0.1338	1.1896	0.2154	1.2153	0.1317	1.0197	0.0511	1.1118	0.2621
		69.9481	2 days, 21:56:53	0.2638	0.063	3.2579	0.1086	1.246	0.1321	1.1932	0.2218	1.2152	0.1239	1.0101	0.0495	1.12	0.2658
		70.1975	2 days, 22:11:51	0.266	0.0631	3.2633	0.1218	1.2529	0.1314	1.1923	0.2248	1.2198	0.1291	1.0072	0.0431	1.1188	0.2611
		70.4469	2 days, 22:26:49	0.2635	0.064	3.2652	0.1253	1.256	0.1239	1.193	0.2263	1.2165	0.1179	1.0026	0.0454	1.1217	0.256
		70.6964	2 days, 22:41:47	0.2627	0.0623	3.2751	0.1121	1.2452	0.1314	1.1831	0.2156	1.2186	0.1147	0.991	0.0452	1.1227	0.2546
		70.9439	2 days, 22:56:38	0.2574	0.0646	3.2705	0.126	1.2358	0.1288	1.1678	0.2076	1.2045	0.1088	0.9893	0.0468	1.1043	0.2619
		71.1869	2 days, 23:11:13	0.253	0.0614	3.2677	0.1136	1.2413	0.1271	1.1637	0.212	1.2028	0.1189	0.9919	0.0425	1.0974	0.259
		71.4217	2 days, 23:25:18	0.2532	0.0606	3.2685	0.1119	1.2389	0.1272	1.1568	0.2262	1.1981	0.1176	0.9917	0.0471	1.0914	0.2472
		71.6719	2 days, 23:40:19	0.2524	0.0636	3.2879	0.0931	1.2407	0.1302	1.1609	0.2173	1.1969	0.1124	0.9913	0.0357	1.0921	0.2529
		71.9222	2 days, 23:55:20	0.2521	0.0638	3.2894	0.0903	1.2461	0.1276	1.1643	0.2138	1.1914	0.1221	0.9902	0.0353	1.0975	0.2626
		72.1725	3 days, 0:10:21	0.251	0.0631	3.2893	0.1247	1.2495	0.1215	1.1684	0.2116	1.1936	0.1168	0.9975	0.0403	1.0994	0.2699
		72.4225	3 days, 0:25:21	0.2511	0.0649	3.3006	0.1086	1.2464	0.1215	1.1724	0.2126	1.1944	0.1262	1.0001	0.0334	1.0957	0.2661
		72.6728	3 days, 0:40:22	0.2529	0.0677	3.2992	0.101	1.2475	0.1197	1.172	0.2174	1.2026	0.1319	1.0031	0.0382	1.1001	0.2643
		72.9231	3 days, 0:55:23	0.2504	0.0623	3.3186	0.0864	1.2458	0.1224	1.1774	0.2094	1.2034	0.1322	1.0103	0.0412	1.0987	0.2572
		73.1733	3 days, 1:10:24	0.2501	0.0622	3.3059	0.0997	1.2445	0.1327	1.1764	0.2142	1.199	0.1373	1.0078	0.0387	1.0988	0.2522
		73.4236	3 days, 1:25:25	0.2473	0.0604	3.3218	0.0896	1.2495	0.1297	1.1796	0.2141	1.2021	0.1262	1.0074	0.046	1.0993	0.2498
		73.6739	3 days, 1:40:26	0.2448	0.0591	3.3341	0.0838	1.2548	0.1352	1.1766	0.209	1.1902	0.1328	1.0045	0.0501	1.0915	0.25
		73.9242	3 days, 1:55:27	0.2456	0.0605	3.3243	0.0996	1.2553	0.1402	1.178	0.202	1.1934	0.1321	1.0006	0.0476	1.0891	0.2524
		74.1744	3 days, 2:10:28	0.2428	0.061	3.3247	0.1174	1.2499	0.1362	1.1759	0.2059	1.191	0.1333	0.9993	0.0393	1.0884	0.2488
		74.4247	3 days, 2:25:29	0.2403	0.0627	3.3288	0.1178	1.243	0.1405	1.182	0.2022	1.1922	0.1354	0.9975	0.0328	1.0761	0.2436
		74.675	3 days, 2:40:30	0.2411	0.0618	3.3309	0.0827	1.2499	0.1402	1.181	0.2074	1.1948	0.135	0.9933	0.0405	1.0873	0.2522
		74.9253	3 days, 2:55:31	0.2402	0.0627	3.3262	0.1037	1.2501	0.1462	1.1825	0.2106	1.1975	0.1373	0.9901	0.0391	1.0911	0.2538
		75.1756	3 days, 3:10:32	0.2407	0.0666	3.3273	0.1019	1.2476	0.1508	1.181	0.2071	1.1977	0.1402	0.993	0.0311	1.0835	0.2539
		75.4258	3 days, 3:25:33	0.2385	0.0659	3.3404	0.1078	1.2491	0.1471	1.1806	0.2189	1.1974	0.1376	0.9948	0.0449	1.0844	0.2582
		75.6761	3 days, 3:40:34	0.2392	0.0652	3.3559	0.0863	1.2459	0.1452	1.172	0.2131	1.1946	0.1381	0.9888	0.0343	1.0812	0.2555
		75.9264	3 days, 3:55:35	0.2367	0.0638	3.364	0.1048	1.2387	0.1361	1.1634	0.2138	1.1852	0.1455	0.984	0.0327	1.0785	0.2637
		76.1767	3 days, 4:10:36	0.2335	0.0658	3.3649	0.1208	1.242	0.1371	1.1624	0.2259	1.1929	0.148	0.9807	0.0284	1.0738	0.2666
		76.4269	3 days, 4:25:37	0.2332	0.0643	3.3426	0.1176	1.2423	0.1387	1.161	0.2266	1.1943	0.1419	0.9704	0.0265	1.0665	0.2533
		76.6772	3 days, 4:40:38	0.2356	0.0664	3.366	0.108	1.2484	0.1365	1.1606	0.2258	1.1994	0.143	0.9685	0.0288	1.0611	0.2498
		76.9275	3 days, 4:55:39	0.2349	0.067	3.3644	0.0899	1.2417	0.1343	1.1576	0.2259	1.1989	0.1441	0.9616	0.0269	1.0642	0.2594
		77.1778	3 days, 5:10:40	0.2335	0.0701	3.3805	0.0999	1.2348	0.132	1.1476	0.2213	1.1969	0.1483	0.9604	0.0305	1.0633	0.2573
		77.4281	3 days, 5:25:41	0.2313	0.0668	3.3742	0.1136	1.225	0.1287	1.1439	0.2221	1.1982	0.1445	0.9684	0.0417	1.0616	0.2596
		77.6783	3 days, 5:40:42	0.23	0.0691	3.4016	0.1335	1.2248	0.1309	1.1481	0.2249	1.2035	0.1395	0.9734	0.0413	1.0532	0.2568
		77.9286	3 days, 5:55:43	0.2286	0.0696	3.3999	0.1353	1.23	0.1281	1.1406	0.2236	1.1977	0.1391	0.9743	0.0401	1.0511	0.248
		78.1789	3 days, 6:10:44	0.2271	0.067	3.4013	0.1296	1.238	0.1271	1.1413	0.2257	1.1945	0.1398	0.9771	0.0357	1.0519	0.2475
		78.4289	3 days, 6:25:44	0.2251	0.0656	3.4051	0.1322	1.2379	0.1291	1.1422	0.2259	1.1934	0.1376	0.9751	0.0439	1.0462	0.239
		78.6792	3 days, 6:40:45	0.2275	0.0644	3.3975	0.1311	1.233	0.1262	1.1464	0.2213	1.1908	0.1366	0.9732	0.0476	1.0531	0.242
		78.9294	3 days, 6:55:46	0.2268	0.0669	3.4198	0.1297	1.2347	0.1235	1.148	0.2197	1.1854	0.1279	0.9724	0.0447	1.0544	0.2401
		79.1797	3 days, 7:10:47	0.2264	0.0685	3.434	0.1388	1.2297	0.1222	1.1483	0.2155	1.1812	0.134	0.9646	0.0479	1.0466	0.2359
		79.43	3 days, 7:25:48	0.2254	0.0666	3.4231	0.114	1.2334	0.1183	1.1452	0.2074	1.1834	0.1313	0.9687	0.0397	1.0395	0.2331
		79.6803	3 days, 7:40:49	0.2258	0.0636	3.4136	0.1341	1.2364	0.1228	1.1421	0.2087	1.1798	0.1323	0.9752	0.0384	1.0399	0.2361
		79.9306	3 days, 7:55:50	0.2242	0.0635	3.4146	0.1306	1.2408	0.1277	1.1429	0.2072	1.1894	0.1409	0.9759	0.0399	1.0433	0.244
		80.1808	3 days, 8:10:51	0.2256	0.0614	3.3908	0.1269	1.2405	0.1327	1.1486	0.2136	1.191	0.1487	0.9843	0.0348	1.0371	0.2449
		80.4311	3 days, 8:25:52	0.2252	0.0626	3.3978	0.137	1.2394	0.1338	1.1445	0.2083	1.1947	0.1497	0.9803	0.0428	1.0336	0.2443
		80.6814	3 days, 8:40:53	0.2215	0.0623	3.3905	0.1271	1.2401	0.1267	1.1492	0.206	1.1882	0.1472	0.981	0.0387	1.0269	0.2437
		80.9317	3 days, 8:55:54	0.2198	0.0643	3.3962	0.1397	1.239	0.1288	1.1495	0.2076	1.1833	0.1445	0.9734	0.0412	1.0296	0.2428
		81.1819	3 days, 9:10:55	0.2197	0.0647	3.404	0.12	1.2333	0.1224	1.1554	0.207	1.183	0.1368	0.972	0.0421	1.0294	0.2529
		81.4322	3 days, 9:25:56	0.2186	0.0662	3.3918	0.1232	1.229	0.1199	1.1471	0.2176	1.1841	0.1369	0.9659	0.0524	1.032	0.2586
		81.6825	3 days, 9:40:57	0.2183	0.0667	3.3784	0.125	1.2349	0.1193	1.141	0.2167	1.183	0.1309	0.967	0.0648	1.0281	0.2495
		81.9328	3 days, 9:55:58	0.2162	0.0659	3.3612	0.1176	1.2324	0.1179	1.1384	0.2113	1.1775	0.1405	0.9668	0.0635	1.0236	0.2481
		82.1831	3 days, 10:10:59	0.2151	0.0672	3.3572	0.1002	1.2341	0.122	1.1373	0.2079	1.1776	0.1444	0.9727	0.057	1.018	0.2455
		82.4331	3 days, 10:25:59	0.2168	0.0682	3.3575	0.1071	1.2341	0.1208	1.1391	0.2188	1.183	0.1423	0.9709	0.0545	1.0195	0.2518
		82.6833	3 days, 10:41:00	0.2112	0.0686	3.3746	0.1045	1.2362	0.1159	1.145	0.217	1.1897	0.1456	0.966	0.051	1.0198	0.2566
		82.9336	3 days, 10:56:01	0.2092	0.069	3.3615	0.0952	1.2313	0.1142	1.1505	0.2187	1.1776	0.1469	0.966	0.0468	1.0262	0.2482
		83.1839	3 days, 11:11:02	0.208	0.0695	3.3536	0.0977	1.2292	0.1131	1.1496	0.2155	1.1763	0.1495	0.9617	0.0515	1.0247	0.2605
		83.4339	3 days, 11:26:02	0.208	0.0724	3.3726	0.1255	1.2223	0.1159	1.1466	0.2127	1.1728	0.146	0.9646	0.0488	1.0192	0.2639
		83.6842	3 days, 11:41:03	0.2082	0.0713	3.3667	0.1483	1.2218	0.1242	1.1446	0.216	1.1812	0.1412	0.9623	0.0437	1.0143	0.2645
		83.9344	3 days, 11:56:04	0.2068	0.0721	3.3568	0.1502	1.2257	0.1267	1.1431	0.2185	1.1885	0.1511	0.9553	0.0375	1.0147	0.2577
		84.1847	3 days, 12:11:05	0.2071	0.075	3.3662	0.1558	1.2244	0.1355	1.1358	0.2216	1.1781	0.1492	0.9474	0.0323	1.0126	0.2508
		84.435	3 days, 12:26:06	0.2064	0.071	3.373	0.147	1.2239	0.1327	1.1394	0.2288	1.1732	0.1491	0.9465	0.0367	1.0108	0.2571
		84.6853	3 days, 12:41:07	0.206	0.0725	3.3613	0.1515	1.2176	0.1272	1.1427	0.2295	1.1743	0.1484	0.9506	0.036	1.0128	0.2512
		84.9356	3 days, 12:56:08	0.2041	0.0691	3.3766	0.1667	1.2204	0.1223	1.136	0.2224	1.1744	0.1457	0.9457	0.0446	1.0129	0.2525
		85.1858	3 days, 13:11:09	0.2025	0.0701	3.3908	0.1684	1.222	0.1191	1.1267	0.2212	1.1696	0.1455	0.9421	0.049	1.0054	0.2496
		85.4358	3 days, 13:26:09	0.1991	0.0703	3.4149	0.1598	1.2219	0.1164	1.1245	0.2254	1.1667	0.1423	0.9386	0.0472	1.0043	0.2526
		85.6861	3 days, 13:41:10	0.1999	0.0655	3.3844	0.1584	1.2193	0.1219	1.1255	0.2224	1.1614	0.1358	0.9373	0.0427	1.0062	0.2597
		85.9364	3 days, 13:56:11	0.2007	0.066	3.3736	0.1441	1.2244	0.1139	1.1224	0.2198	1.1615	0.126	0.9296	0.0474	0.9964	0.26
		86.1867	3 days, 14:11:12	0.2003	0.066	3.3703	0.1439	1.2288	0.1216	1.121	0.226	1.1557	0.126	0.9265	0.0532	0.9943	0.2614
		86.4369	3 days, 14:26:13	0.1998	0.0645	3.3844	0.1526	1.2213	0.1137	1.118	0.2227	1.1526	0.1215	0.9262	0.0466	0.9928	0.2587
		86.6872	3 days, 14:41:14	0.2008	0.0636	3.3884	0.1599	1.214	0.1128	1.1183	0.2235	1.1485	0.1282	0.9173	0.0472	0.9907	0.2598
		86.9375	3 days, 14:56:15	0.1995	0.0645	3.3805	0.1649	1.2139	0.1146	1.1175	0.2178	1.1395	0.1278	0.9215	0.0438	0.994	0.2598
		87.1878	3 days, 15:11:16	0.198	0.0626	3.3899	0.165	1.2216	0.107	1.1182	0.22	1.1431	0.1286	0.9244	0.0455	0.9996	0.2643
		87.4381	3 days, 15:26:17	0.1999	0.0667	3.3745	0.16	1.2202	0.1103	1.1199	0.2237	1.1481	0.1352	0.9212	0.049	1.0003	0.2718
		87.6883	3 days, 15:41:18	0.2006	0.0682	3.3728	0.149	1.2129	0.1103	1.1208	0.2188	1.1482	0.1432	0.9308	0.048	1.0001	0.2691
		87.9386	3 days, 15:56:19	0.1981	0.069	3.3798	0.1607	1.2068	0.1112	1.1213	0.2255	1.1433	0.1415	0.9301	0.0483	0.9981	0.2611
		88.1889	3 days, 16:11:20	0.1956	0.0681	3.3608	0.1198	1.1999	0.1101	1.1182	0.2172	1.1403	0.1535	0.9333	0.0486	0.999	0.2618
		88.4389	3 days, 16:26:20	0.1947	0.0666	3.3471	0.1236	1.2057	0.111	1.122	0.2204	1.1351	0.1548	0.9327	0.0379	0.9925	0.2485
		88.6892	3 days, 16:41:21	0.1947	0.0653	3.3612	0.1335	1.2129	0.1219	1.1191	0.2237	1.1408	0.1542	0.9327	0.0447	0.9853	0.2457
		88.9392	3 days, 16:56:21	0.194	0.0655	3.3512	0.124	1.2132	0.1207	1.1198	0.2261	1.1429	0.1498	0.929	0.0363	0.9794	0.2486
		89.1894	3 days, 17:11:22	0.1949	0.067	3.3615	0.1259	1.2099	0.1165	1.1303	0.2239	1.1445	0.1513	0.9304	0.0436	0.9763	0.2577
		89.4397	3 days, 17:26:23	0.1963	0.0665	3.3688	0.1157	1.2084	0.1073	1.1266	0.2232	1.1425	0.1506	0.9352	0.0394	0.9753	0.2542
		89.69	3 days, 17:41:24	0.1938	0.0667	3.3724	0.1481	1.21	0.1108	1.1253	0.2184	1.1384	0.1501	0.9363	0.041	0.971	0.2584
		89.9403	3 days, 17:56:25	0.1939	0.0671	3.3736	0.1415	1.2138	0.1196	1.125	0.2241	1.1342	0.1481	0.9365	0.043	0.9641	0.2523
		90.1906	3 days, 18:11:26	0.1914	0.0654	3.3585	0.1306	1.2174	0.1236	1.1214	0.2152	1.1379	0.1519	0.9337	0.0493	0.958	0.2463
		90.4408	3 days, 18:26:27	0.1913	0.0678	3.3546	0.1322	1.2166	0.1245	1.1191	0.2196	1.1311	0.1508	0.9284	0.0479	0.9555	0.2498
		90.6911	3 days, 18:41:28	0.1901	0.0655	3.353	0.1548	1.2148	0.1251	1.1088	0.217	1.1188	0.1454	0.9278	0.0413	0.9461	0.2458
		90.9414	3 days, 18:56:29	0.1888	0.0646	3.3681	0.1801	1.2121	0.1229	1.1067	0.2252	1.1222	0.1459	0.9201	0.0542	0.9505	0.2419
		91.1917	3 days, 19:11:30	0.1857	0.064	3.3534	0.1764	1.2207	0.1213	1.1025	0.2254	1.1267	0.1469	0.9176	0.0628	0.9556	0.2468
		91.4419	3 days, 19:26:31	0.1846	0.0668	3.3479	0.1893	1.2225	0.1261	1.1099	0.2259	1.127	0.1437	0.918	0.0603	0.9486	0.2431
		91.6922	3 days, 19:41:32	0.1824	0.0657	3.3359	0.1625	1.2156	0.1234	1.1172	0.2215	1.1306	0.1425	0.9192	0.0593	0.9439	0.2411
		91.9422	3 days, 19:56:32	0.1832	0.065	3.3475	0.1492	1.2086	0.1309	1.1144	0.2214	1.1269	0.1434	0.9111	0.0602	0.945	0.2401
		92.1925	3 days, 20:11:33	0.1854	0.0691	3.3363	0.1564	1.21	0.1337	1.114	0.2127	1.1251	0.1483	0.9251	0.0592	0.9388	0.2519
		92.4428	3 days, 20:26:34	0.1866	0.0684	3.3231	0.1311	1.2127	0.1245	1.1017	0.2133	1.1205	0.1437	0.9218	0.0673	0.9385	0.2488
		92.6931	3 days, 20:41:35	0.1822	0.0701	3.322	0.1298	1.2144	0.1161	1.1027	0.2161	1.109	0.1482	0.9213	0.065	0.9329	0.2548
		92.9433	3 days, 20:56:36	0.1813	0.0685	3.3235	0.1294	1.2019	0.1208	1.0987	0.2182	1.1072	0.1482	0.9195	0.0692	0.9338	0.2487
		93.1936	3 days, 21:11:37	0.1793	0.066	3.3161	0.144	1.1977	0.1047	1.098	0.225	1.1033	0.1476	0.9175	0.0542	0.9379	0.2512
		93.4439	3 days, 21:26:38	0.1774	0.064	3.3129	0.1495	1.1976	0.1044	1.1004	0.2245	1.1058	0.1423	0.9171	0.0535	0.9324	0.2518
		93.6942	3 days, 21:41:39	0.1789	0.0648	3.3208	0.1372	1.1989	0.1024	1.1018	0.2206	1.1017	0.1435	0.9135	0.0523	0.9205	0.2548
		93.9442	3 days, 21:56:39	0.1786	0.0652	3.319	0.1238	1.1948	0.1047	1.095	0.223	1.1046	0.1448	0.9151	0.0558	0.9165	0.253
		94.1944	3 days, 22:11:40	0.1809	0.0646	3.3219	0.1255	1.1949	0.1077	1.0913	0.22	1.1099	0.1455	0.9102	0.052	0.9151	0.2581
		94.4447	3 days, 22:26:41	0.1789	0.064	3.3122	0.1378	1.1857	0.1048	1.0931	0.2304	1.1146	0.1466	0.9138	0.0547	0.9134	0.2597
		94.695	3 days, 22:41:42	0.1761	0.0653	3.2993	0.1183	1.193	0.1074	1.0884	0.2279	1.1048	0.1454	0.9038	0.0506	0.9166	0.2545
		94.9453	3 days, 22:56:43	0.1751	0.0661	3.2897	0.1191	1.19	0.1076	1.0861	0.2175	1.1074	0.1454	0.8964	0.0564	0.9118	0.2558
		95.1956	3 days, 23:11:44	0.1743	0.0665	3.2797	0.1302	1.1893	0.1128	1.0817	0.2083	1.0988	0.1369	0.8953	0.0588	0.908	0.2621
		95.4458	3 days, 23:26:45	0.1742	0.0656	3.2838	0.1306	1.1934	0.1093	1.0749	0.2037	1.0987	0.1425	0.8923	0.0545	0.9057	0.2608
		95.6961	3 days, 23:41:46	0.1745	0.0658	3.28	0.129	1.1989	0.1111	1.0767	0.2051	1.1	0.1481	0.8929	0.0556	0.9052	0.251
		95.9464	3 days, 23:56:47	0.1745	0.0644	3.2563	0.1473	1.1955	0.1169	1.0784	0.2106	1.1011	0.1498	0.8995	0.0506	0.9069	0.258
		96.1967	4 days, 0:11:48	0.1718	0.0652	3.2742	0.1395	1.1925	0.1163	1.0754	0.2171	1.0911	0.1469	0.9017	0.0519	0.9032	0.2633
		96.4469	4 days, 0:26:49	0.1743	0.0662	3.2657	0.1197	1.1898	0.124	1.0743	0.2166	1.0925	0.1522	0.8928	0.0428	0.9012	0.2579
		96.6972	4 days, 0:41:50	0.1704	0.0648	3.2553	0.1317	1.1905	0.131	1.0698	0.2215	1.0923	0.1512	0.8977	0.0496	0.9009	0.2575
		96.9475	4 days, 0:56:51	0.1692	0.0625	3.2661	0.1258	1.1874	0.1242	1.0704	0.2237	1.087	0.153	0.9012	0.0488	0.9005	0.253
		97.1978	4 days, 1:11:52	0.1679	0.0623	3.2608	0.1201	1.1917	0.1179	1.0657	0.2309	1.0878	0.1481	0.9063	0.0524	0.8992	0.2585
		97.4481	4 days, 1:26:53	0.1686	0.0615	3.2854	0.1253	1.1899	0.115	1.0711	0.2316	1.0865	0.1557	0.9	0.048	0.8945	0.2549
		97.6983	4 days, 1:41:54	0.1687	0.0622	3.2713	0.1354	1.1867	0.118	1.0754	0.2331	1.0832	0.152	0.8989	0.0514	0.8969	0.2577
		97.9486	4 days, 1:56:55	0.1655	0.0606	3.2761	0.133	1.1893	0.1126	1.0749	0.2267	1.0756	0.1537	0.9015	0.06	0.8938	0.2561
		98.1989	4 days, 2:11:56	0.1673	0.0621	3.2723	0.1256	1.1889	0.1113	1.0733	0.2332	1.078	0.1602	0.897	0.0637	0.8918	0.2603
		98.4492	4 days, 2:26:57	0.1678	0.0626	3.2575	0.1336	1.1768	0.1155	1.0656	0.2243	1.0822	0.1606	0.8953	0.0679	0.8882	0.2587
		98.6994	4 days, 2:41:58	0.1671	0.0633	3.2604	0.1128	1.181	0.1121	1.0644	0.224	1.0822	0.1578	0.89	0.0681	0.8902	0.2576
		98.9497	4 days, 2:56:59	0.1676	0.0655	3.2599	0.119	1.1821	0.1108	1.0724	0.2206	1.0825	0.1584	0.8867	0.0666	0.8862	0.2484
		99.2	4 days, 3:12:00	0.1665	0.0663	3.2569	0.1084	1.1817	0.1143	1.0788	0.2168	1.0778	0.1539	0.8855	0.0642	0.8842	0.2495
		99.4503	4 days, 3:27:01	0.1674	0.0642	3.2711	0.105	1.1803	0.1198	1.0725	0.2116	1.0761	0.155	0.8824	0.0633	0.8841	0.2478
		99.7006	4 days, 3:42:02	0.1695	0.0656	3.2524	0.1174	1.1731	0.1181	1.0697	0.2133	1.0699	0.1514	0.874	0.0577	0.8784	0.2507
		99.9508	4 days, 3:57:03	0.1669	0.0672	3.2373	0.1471	1.1754	0.1178	1.0701	0.2208	1.0747	0.1472	0.872	0.0595	0.8788	0.2541
		100.201	4 days, 4:12:04	0.1621	0.0647	3.2586	0.1342	1.1745	0.1214	1.0691	0.2185	1.0728	0.1468	0.872	0.0666	0.8704	0.2509
		100.451	4 days, 4:27:05	0.1616	0.0651	3.2494	0.1124	1.1809	0.1283	1.0703	0.2208	1.073	0.1466	0.8737	0.07	0.8612	0.248
		100.702	4 days, 4:42:06	0.1575	0.0649	3.261	0.1093	1.1802	0.1255	1.0686	0.2208	1.0676	0.14	0.8681	0.07	0.8604	0.2474
		100.952	4 days, 4:57:07	0.1577	0.0638	3.2381	0.0977	1.1661	0.1235	1.0643	0.2206	1.0706	0.144	0.8687	0.0681	0.8581	0.2538
		101.202	4 days, 5:12:08	0.1588	0.0629	3.2184	0.1164	1.1634	0.1257	1.0663	0.2245	1.0675	0.1423	0.8667	0.0714	0.857	0.2532
		101.453	4 days, 5:27:09	0.1612	0.0637	3.2176	0.0918	1.1606	0.1292	1.0592	0.2255	1.0629	0.1453	0.8693	0.0659	0.8519	0.2545
		101.703	4 days, 5:42:10	0.1582	0.0653	3.2048	0.0915	1.1595	0.1294	1.0527	0.218	1.0636	0.1428	0.8695	0.0708	0.855	0.2494
		101.953	4 days, 5:57:11	0.1578	0.0653	3.2138	0.1033	1.1657	0.124	1.0563	0.2165	1.0609	0.1438	0.868	0.0709	0.8479	0.2469
		102.203	4 days, 6:12:12	0.1543	0.063	3.2016	0.1025	1.163	0.1208	1.0565	0.2218	1.06	0.1417	0.8706	0.076	0.846	0.2434
		102.453	4 days, 6:27:12	0.1555	0.064	3.1951	0.1141	1.1645	0.1163	1.0562	0.2219	1.0639	0.1448	0.8571	0.0747	0.8489	0.2498
		102.704	4 days, 6:42:13	0.1571	0.0647	3.1811	0.1357	1.1672	0.1123	1.054	0.2127	1.0632	0.1444	0.8503	0.0739	0.847	0.2514
		102.954	4 days, 6:57:14	0.158	0.0666	3.1733	0.1281	1.17	0.1148	1.0483	0.214	1.0639	0.1542	0.8534	0.0755	0.8484	0.2502
		103.204	4 days, 7:12:15	0.1565	0.0669	3.1847	0.1319	1.172	0.1217	1.0558	0.2153	1.0573	0.1455	0.8528	0.0781	0.8518	0.2523
		103.454	4 days, 7:27:16	0.1549	0.0676	3.1955	0.123	1.1752	0.1205	1.0498	0.2157	1.0493	0.1435	0.8525	0.0724	0.8514	0.2503
		103.705	4 days, 7:42:17	0.1531	0.0705	3.1848	0.1303	1.1728	0.1206	1.0504	0.2231	1.0464	0.1448	0.8552	0.0668	0.8452	0.2487
		103.955	4 days, 7:57:18	0.1521	0.0724	3.1879	0.1531	1.1705	0.1104	1.0498	0.2281	1.0493	0.1461	0.8545	0.06	0.8424	0.2489
		104.205	4 days, 8:12:19	0.152	0.0731	3.1841	0.1464	1.1723	0.1132	1.0465	0.2273	1.0477	0.1509	0.8607	0.0659	0.8382	0.2518
		104.456	4 days, 8:27:20	0.1527	0.0733	3.1807	0.129	1.1624	0.1136	1.0471	0.2212	1.0445	0.1505	0.8619	0.0595	0.8374	0.2524
		104.706	4 days, 8:42:21	0.1549	0.0752	3.1528	0.1289	1.1609	0.1156	1.0467	0.2157	1.0487	0.1483	0.8587	0.0596	0.8361	0.2517
		104.956	4 days, 8:57:22	0.1519	0.0732	3.1335	0.1397	1.1585	0.1232	1.0426	0.2146	1.0576	0.1544	0.8616	0.0536	0.8389	0.2489
		105.206	4 days, 9:12:23	0.1511	0.0714	3.156	0.1216	1.1612	0.1297	1.0319	0.2055	1.0616	0.1527	0.8671	0.0576	0.8318	0.2472
		105.457	4 days, 9:27:24	0.1498	0.0691	3.1568	0.1002	1.1546	0.1316	1.0222	0.2077	1.0583	0.1488	0.8635	0.0575	0.8352	0.243
		105.707	4 days, 9:42:25	0.1501	0.0722	3.1431	0.1155	1.1514	0.1216	1.0233	0.2106	1.0555	0.1529	0.8597	0.0651	0.8312	0.2442
		105.957	4 days, 9:57:26	0.1508	0.0727	3.1338	0.143	1.1518	0.1201	1.0244	0.2122	1.0498	0.1545	0.8604	0.0698	0.8319	0.2499
		106.207	4 days, 10:12:27	0.1508	0.0716	3.1216	0.1429	1.149	0.12	1.0265	0.2198	1.0488	0.1542	0.8537	0.0738	0.8253	0.2401
		106.458	4 days, 10:27:28	0.1492	0.0709	3.1164	0.1495	1.1479	0.1191	1.0218	0.221	1.0539	0.1513	0.8556	0.0754	0.8312	0.2475
		106.708	4 days, 10:42:29	0.1485	0.0724	3.1158	0.1514	1.132	0.1229	1.014	0.2152	1.0543	0.1495	0.8528	0.0763	0.8285	0.2447
		106.958	4 days, 10:57:30	0.1485	0.0715	3.0957	0.1496	1.127	0.1191	1.0175	0.2145	1.0562	0.1477	0.8581	0.0811	0.8213	0.2477
		107.209	4 days, 11:12:31	0.1491	0.0718	3.0862	0.1475	1.1292	0.1109	1.0223	0.213	1.0517	0.1424	0.8582	0.0748	0.8187	0.2521
		107.459	4 days, 11:27:32	0.1465	0.0714	3.0831	0.1469	1.1191	0.1046	1.0239	0.2155	1.0521	0.1449	0.8556	0.0656	0.8145	0.2447
		107.709	4 days, 11:42:33	0.145	0.0706	3.0761	0.1477	1.1204	0.1017	1.0254	0.2242	1.0551	0.1503	0.8503	0.0715	0.8122	0.2456
		107.959	4 days, 11:57:34	0.1408	0.0683	3.0791	0.1457	1.1227	0.0972	1.0231	0.2169	1.0501	0.1526	0.8466	0.0693	0.8109	0.2485
		108.21	4 days, 12:12:35	0.1422	0.0694	3.0816	0.1517	1.1289	0.0939	1.0192	0.2145	1.0456	0.147	0.8473	0.0657	0.8097	0.2482
		108.46	4 days, 12:27:36	0.1425	0.0696	3.0829	0.1523	1.126	0.0952	1.0266	0.2138	1.043	0.1513	0.8473	0.0669	0.8073	0.2486
		108.71	4 days, 12:42:37	0.1394	0.0692	3.0933	0.1503	1.1268	0.1033	1.0231	0.215	1.0457	0.1457	0.8484	0.076	0.8038	0.2486
		108.961	4 days, 12:57:38	0.1393	0.0692	3.0969	0.164	1.1299	0.1085	1.018	0.2022	1.0407	0.151	0.8418	0.0744	0.8045	0.245
		109.211	4 days, 13:12:39	0.1367	0.0707	3.0926	0.1407	1.1291	0.1078	1.0123	0.1962	1.0367	0.1483	0.8378	0.0694	0.7986	0.2423
		109.461	4 days, 13:27:40	0.1368	0.0699	3.088	0.1257	1.1239	0.1139	1.0107	0.2013	1.0323	0.1445	0.8373	0.0673	0.7969	0.2383
		109.711	4 days, 13:42:41	0.1381	0.0712	3.0744	0.1263	1.1189	0.1152	1.004	0.2019	1.0337	0.1487	0.8362	0.0659	0.7989	0.2422
		109.962	4 days, 13:57:42	0.1386	0.0726	3.063	0.1094	1.1171	0.1126	1.0038	0.2102	1.0371	0.1443	0.8308	0.0635	0.7988	0.2382
		110.212	4 days, 14:12:43	0.138	0.0719	3.0542	0.1025	1.1203	0.1136	0.9988	0.2094	1.0278	0.1487	0.8242	0.0704	0.796	0.2304
		110.462	4 days, 14:27:44	0.1378	0.071	3.0437	0.1165	1.1212	0.1133	0.9938	0.2118	1.0267	0.1567	0.8214	0.07	0.7883	0.2281
		110.713	4 days, 14:42:45	0.1379	0.0719	3.0187	0.1121	1.1189	0.112	0.9945	0.217	1.0181	0.1578	0.8201	0.0644	0.786	0.2287
		110.963	4 days, 14:57:46	0.1361	0.0704	3.0133	0.1021	1.1174	0.1107	0.9897	0.2113	1.0203	0.1626	0.8281	0.0699	0.7788	0.2211
		111.213	4 days, 15:12:47	0.1376	0.0698	3.0086	0.0966	1.1127	0.1183	0.9947	0.2204	1.0267	0.1553	0.8316	0.0721	0.7733	0.2226
		111.463	4 days, 15:27:48	0.1361	0.0691	3	0.1008	1.1049	0.1141	0.9895	0.2207	1.0198	0.1578	0.8287	0.0775	0.7758	0.2191
		111.714	4 days, 15:42:49	0.1377	0.0704	2.9917	0.0915	1.1093	0.1178	0.9893	0.2267	1.0251	0.1564	0.8263	0.0737	0.7789	0.2213
		111.964	4 days, 15:57:50	0.1375	0.0709	2.9928	0.1123	1.1088	0.1121	0.9871	0.2236	1.0232	0.1529	0.8304	0.0717	0.7765	0.2281
		112.214	4 days, 16:12:51	0.1361	0.0701	2.9899	0.1037	1.1063	0.106	0.9809	0.2221	1.021	0.1545	0.8269	0.0767	0.7762	0.2301
		112.464	4 days, 16:27:52	0.1356	0.0695	3.0094	0.1211	1.1096	0.1091	0.9801	0.2143	1.0142	0.1492	0.8222	0.0675	0.7707	0.2318
		112.715	4 days, 16:42:53	0.1352	0.0705	3.0083	0.1264	1.1119	0.1189	0.9793	0.2055	1.0105	0.1496	0.8157	0.0702	0.7681	0.2275
		112.965	4 days, 16:57:54	0.1363	0.0706	3.0124	0.114	1.1119	0.1218	0.9839	0.2	1.0083	0.1447	0.8108	0.0789	0.7671	0.2249
		113.215	4 days, 17:12:55	0.1367	0.0684	2.9907	0.1136	1.1108	0.1207	0.9835	0.2014	1.0104	0.1421	0.8119	0.0695	0.7668	0.2261
		113.466	4 days, 17:27:56	0.1347	0.0689	2.9899	0.1214	1.1115	0.1195	0.983	0.2054	1.0081	0.1496	0.815	0.0662	0.7613	0.2311
		113.716	4 days, 17:42:57	0.1329	0.0688	2.982	0.1302	1.1198	0.1181	0.9789	0.2072	1.0072	0.1547	0.8196	0.0653	0.7511	0.2298
		113.966	4 days, 17:57:58	0.1317	0.0687	2.9635	0.1274	1.1114	0.1156	0.978	0.2141	1.0024	0.1537	0.8203	0.0677	0.7484	0.2277
		114.216	4 days, 18:12:59	0.1271	0.0692	2.9471	0.1232	1.1034	0.1074	0.9718	0.2019	0.9926	0.1566	0.8175	0.0629	0.7366	0.2246
		114.467	4 days, 18:28:00	0.1264	0.0695	2.9716	0.1377	1.0961	0.1079	0.9746	0.1944	0.9888	0.1545	0.8083	0.0611	0.735	0.2289
		114.717	4 days, 18:43:01	0.1256	0.0691	2.9821	0.138	1.0941	0.112	0.9821	0.1906	0.9978	0.1559	0.8093	0.0574	0.7357	0.2321
		114.967	4 days, 18:58:02	0.1256	0.069	2.9819	0.1332	1.0928	0.116	0.9819	0.1874	0.994	0.1558	0.8116	0.0551	0.7375	0.2302
		115.218	4 days, 19:13:03	0.124	0.0688	2.9719	0.1329	1.097	0.1135	0.9784	0.1959	0.9925	0.155	0.8018	0.0591	0.7408	0.232
		115.468	4 days, 19:28:04	0.1261	0.0692	2.9688	0.1379	1.1044	0.1087	0.98	0.202	1.0003	0.161	0.805	0.07	0.744	0.229
		115.718	4 days, 19:43:05	0.127	0.0704	2.9638	0.1467	1.1033	0.107	0.9763	0.2019	0.9941	0.16	0.8096	0.0669	0.7452	0.2309
		115.968	4 days, 19:58:06	0.1279	0.072	2.9725	0.1444	1.1014	0.1048	0.9747	0.2113	1.0033	0.1656	0.8131	0.0606	0.7475	0.2352
		116.219	4 days, 20:13:07	0.1274	0.0705	2.9822	0.1352	1.1005	0.1056	0.9731	0.2052	1.0006	0.1674	0.8166	0.0553	0.7422	0.2327
		116.469	4 days, 20:28:08	0.1273	0.0726	2.9638	0.1263	1.1083	0.11	0.9761	0.2067	0.9969	0.1685	0.8148	0.0528	0.7449	0.2323
		116.719	4 days, 20:43:09	0.1281	0.0724	2.9645	0.1284	1.1129	0.1133	0.9774	0.2077	0.9874	0.1649	0.8101	0.0533	0.7397	0.2303
		116.969	4 days, 20:58:10	0.1274	0.0705	2.9618	0.1352	1.1079	0.1203	0.9758	0.2085	0.9888	0.1652	0.8043	0.0627	0.7362	0.2195
		117.22	4 days, 21:13:11	0.127	0.0707	2.9712	0.1368	1.1071	0.1221	0.9718	0.2066	0.9908	0.1585	0.8029	0.0655	0.7369	0.2194
		117.47	4 days, 21:28:12	0.1256	0.069	2.9631	0.1255	1.1033	0.1208	0.9702	0.2119	0.9846	0.1651	0.7973	0.0752	0.7347	0.2159
		117.72	4 days, 21:43:13	0.1245	0.0689	2.9488	0.1311	1.1077	0.1166	0.9704	0.2143	0.9844	0.1683	0.7887	0.0756	0.7337	0.2151
		117.971	4 days, 21:58:14	0.1227	0.0685	2.9443	0.1291	1.1038	0.1088	0.9713	0.2149	0.9815	0.1654	0.7874	0.0783	0.7278	0.2217
		118.221	4 days, 22:13:15	0.1234	0.0699	2.947	0.1301	1.0987	0.1128	0.9679	0.2156	0.9843	0.1615	0.7963	0.0781	0.7251	0.2306
		118.471	4 days, 22:28:16	0.1255	0.0712	2.9404	0.1296	1.1017	0.1183	0.9653	0.2196	0.9845	0.1626	0.7947	0.0693	0.7255	0.2291
		118.721	4 days, 22:43:17	0.1218	0.0672	2.923	0.1271	1.0989	0.1154	0.9678	0.2226	0.98	0.1625	0.7883	0.0696	0.7252	0.2278
		118.972	4 days, 22:58:18	0.1219	0.067	2.9082	0.1186	1.0904	0.1106	0.9573	0.2139	0.9789	0.1645	0.7871	0.0672	0.7265	0.2256
		119.222	4 days, 23:13:19	0.1231	0.0673	2.9001	0.1207	1.0824	0.1123	0.952	0.2069	0.9808	0.1655	0.7851	0.0675	0.7206	0.2223
		119.472	4 days, 23:28:20	0.1205	0.0682	2.8881	0.1347	1.0815	0.108	0.9437	0.2034	0.978	0.1661	0.7853	0.064	0.7146	0.2254
		119.722	4 days, 23:43:21	0.1192	0.0672	2.8864	0.1345	1.0829	0.1147	0.9436	0.1975	0.973	0.1626	0.7923	0.0667	0.7149	0.2262
		119.973	4 days, 23:58:22	0.1188	0.0696	2.8767	0.1325	1.089	0.1188	0.943	0.2007	0.97	0.1608	0.7927	0.0698	0.7104	0.2212
		120.223	5 days, 0:13:23	0.1174	0.0699	2.8717	0.1191	1.0867	0.1204	0.935	0.1966	0.9702	0.1638	0.7827	0.0699	0.7026	0.2187
		120.473	5 days, 0:28:24	0.1167	0.0693	2.8741	0.1236	1.0855	0.1033	0.9342	0.1958	0.9634	0.162	0.778	0.0655	0.7079	0.2207
		120.724	5 days, 0:43:25	0.1181	0.0699	2.8555	0.1375	1.0855	0.1056	0.9345	0.1887	0.9604	0.1488	0.7795	0.0738	0.7036	0.2176
		120.974	5 days, 0:58:26	0.116	0.0693	2.8588	0.1292	1.0784	0.1068	0.9342	0.1987	0.9633	0.1485	0.7816	0.0812	0.696	0.2196
		121.224	5 days, 1:13:27	0.1176	0.0698	2.8523	0.1164	1.0726	0.1151	0.9326	0.1988	0.9611	0.1435	0.7816	0.0866	0.6978	0.22
		121.474	5 days, 1:28:28	0.1176	0.0718	2.8571	0.132	1.0799	0.1141	0.9312	0.1892	0.9597	0.1532	0.7851	0.0809	0.6969	0.2271
		121.725	5 days, 1:43:29	0.1161	0.0739	2.86	0.1449	1.0787	0.1127	0.9372	0.1844	0.9598	0.1557	0.7795	0.0772	0.6945	0.2293
		121.975	5 days, 1:58:30	0.1157	0.0734	2.853	0.1438	1.0802	0.1142	0.9353	0.1915	0.9576	0.1473	0.7707	0.0707	0.6931	0.2355
		122.225	5 days, 2:13:31	0.1167	0.0737	2.8467	0.1288	1.0759	0.1133	0.9313	0.1887	0.9578	0.1493	0.7683	0.0627	0.6931	0.2349
		122.476	5 days, 2:28:32	0.1157	0.0732	2.8535	0.1344	1.077	0.1124	0.9259	0.1874	0.9558	0.1479	0.762	0.0506	0.6964	0.2331
		122.726	5 days, 2:43:33	0.1152	0.074	2.8445	0.1401	1.0796	0.1154	0.9297	0.1856	0.9583	0.1484	0.7615	0.0564	0.695	0.2282
		122.976	5 days, 2:58:34	0.114	0.0734	2.8387	0.135	1.0724	0.1126	0.9284	0.1904	0.9669	0.1442	0.7593	0.0551	0.6928	0.2291
		123.226	5 days, 3:13:35	0.1108	0.0723	2.8348	0.1367	1.0674	0.1113	0.9236	0.1916	0.963	0.1419	0.757	0.0577	0.6885	0.2254
		123.477	5 days, 3:28:36	0.1118	0.0728	2.8207	0.1355	1.0679	0.1138	0.9199	0.1927	0.957	0.1442	0.7573	0.0614	0.6859	0.2257
		123.727	5 days, 3:43:37	0.1131	0.0744	2.8227	0.1542	1.0652	0.1162	0.9158	0.1929	0.9562	0.1514	0.7587	0.0639	0.6797	0.2202
		123.977	5 days, 3:58:38	0.113	0.0739	2.8059	0.1656	1.0641	0.1159	0.9151	0.1979	0.9522	0.1528	0.7631	0.0644	0.6744	0.2225
		124.228	5 days, 4:13:39	0.1146	0.0742	2.7978	0.1715	1.0594	0.1149	0.9141	0.1978	0.9532	0.1584	0.763	0.0666	0.6765	0.226
		124.478	5 days, 4:28:40	0.1117	0.072	2.799	0.1585	1.0538	0.1161	0.9152	0.2011	0.9537	0.1624	0.7635	0.0693	0.6753	0.2304
		124.728	5 days, 4:43:41	0.1138	0.0721	2.8007	0.165	1.0529	0.1141	0.9146	0.1927	0.9558	0.1653	0.7632	0.0706	0.6754	0.2292
		124.978	5 days, 4:58:42	0.1127	0.0713	2.7987	0.1677	1.0519	0.1087	0.9143	0.1915	0.9543	0.1689	0.76	0.0727	0.669	0.2281
		125.229	5 days, 5:13:43	0.1132	0.0714	2.7941	0.1862	1.0429	0.1127	0.9116	0.1967	0.9477	0.165	0.7616	0.0714	0.6663	0.2307
		125.479	5 days, 5:28:44	0.1122	0.0723	2.7838	0.164	1.0477	0.1219	0.9165	0.2015	0.9421	0.1595	0.7613	0.0698	0.6634	0.2273
		125.729	5 days, 5:43:45	0.111	0.0722	2.7853	0.1582	1.0455	0.1255	0.9191	0.207	0.9427	0.1613	0.7594	0.0638	0.6619	0.2218
		125.979	5 days, 5:58:46	0.1117	0.0738	2.7594	0.1574	1.0397	0.1252	0.9177	0.2048	0.9437	0.153	0.7563	0.0692	0.6654	0.2244
		126.23	5 days, 6:13:47	0.1093	0.0751	2.7605	0.1509	1.0387	0.1208	0.9135	0.2069	0.9385	0.1539	0.753	0.0684	0.6633	0.2244
		126.48	5 days, 6:28:48	0.1111	0.0758	2.7727	0.1494	1.0447	0.1203	0.913	0.2084	0.9333	0.1559	0.7511	0.0669	0.6651	0.2276
		126.73	5 days, 6:43:49	0.1122	0.0755	2.774	0.1391	1.0483	0.1212	0.9085	0.2088	0.931	0.163	0.7451	0.0661	0.663	0.2253
		126.981	5 days, 6:58:50	0.1121	0.0759	2.7697	0.1487	1.0438	0.1147	0.8982	0.2085	0.9274	0.1587	0.7471	0.0596	0.6616	0.2244
		127.231	5 days, 7:13:51	0.1115	0.0774	2.7611	0.1483	1.0425	0.1158	0.8957	0.2125	0.9271	0.1586	0.746	0.062	0.6558	0.2265
		127.481	5 days, 7:28:52	0.11	0.0761	2.7478	0.1589	1.0439	0.1132	0.8962	0.2096	0.9287	0.1528	0.7421	0.0639	0.6526	0.2236
		127.731	5 days, 7:43:53	0.109	0.0772	2.7442	0.1716	1.0448	0.1108	0.8911	0.2133	0.9282	0.155	0.7455	0.0616	0.6507	0.2208
		127.982	5 days, 7:58:54	0.1105	0.0781	2.7312	0.1808	1.0369	0.1045	0.8886	0.1992	0.9244	0.1509	0.7431	0.0695	0.6525	0.2161
		128.232	5 days, 8:13:55	0.1108	0.0782	2.746	0.1754	1.0411	0.1082	0.8877	0.1911	0.919	0.1507	0.7459	0.0717	0.6487	0.2171
		128.482	5 days, 8:28:56	0.1083	0.0776	2.7472	0.1871	1.0365	0.1091	0.8818	0.1929	0.924	0.1603	0.744	0.0682	0.6452	0.2182
		128.732	5 days, 8:43:57	0.1093	0.0776	2.7525	0.1768	1.0353	0.1066	0.8866	0.1992	0.9218	0.1605	0.7428	0.0623	0.6409	0.2189
		128.983	5 days, 8:58:58	0.1065	0.0761	2.744	0.1661	1.0313	0.0974	0.8779	0.1959	0.9168	0.1576	0.7361	0.0635	0.6396	0.2157
		129.233	5 days, 9:13:59	0.1056	0.0749	2.7323	0.1823	1.0284	0.0964	0.8808	0.196	0.9272	0.1604	0.7338	0.0776	0.636	0.2166
		129.483	5 days, 9:28:59	0.1034	0.075	2.7297	0.1727	1.032	0.1024	0.8852	0.1946	0.9203	0.1667	0.7317	0.0782	0.6338	0.2151
		129.733	5 days, 9:44:00	0.104	0.0763	2.7284	0.1827	1.0339	0.1019	0.8869	0.1943	0.9184	0.1621	0.7285	0.082	0.6308	0.2128
		129.983	5 days, 9:59:00	0.1052	0.0777	2.7163	0.1843	1.0356	0.1014	0.8863	0.1962	0.9197	0.1593	0.7319	0.0907	0.6303	0.2138
		130.234	5 days, 10:14:01	0.1039	0.0769	2.7158	0.1702	1.0318	0.1015	0.877	0.1919	0.9205	0.1569	0.7242	0.0878	0.6202	0.2145
		130.484	5 days, 10:29:02	0.1028	0.0767	2.712	0.1845	1.0274	0.1025	0.8733	0.1928	0.9176	0.1593	0.7235	0.0815	0.6224	0.2195
		130.734	5 days, 10:44:03	0.1024	0.0768	2.7	0.19	1.0213	0.099	0.8769	0.1957	0.9165	0.1668	0.7237	0.0762	0.6218	0.2209
		130.984	5 days, 10:59:04	0.0992	0.0762	2.6806	0.1774	1.0215	0.099	0.8739	0.1911	0.9151	0.1636	0.72	0.0816	0.6178	0.2229
		131.235	5 days, 11:14:05	0.0993	0.0763	2.6835	0.1769	1.023	0.1055	0.8755	0.1901	0.9083	0.1646	0.7194	0.0786	0.6128	0.2244
		131.485	5 days, 11:29:06	0.0994	0.0784	2.6854	0.168	1.0128	0.1006	0.8727	0.1929	0.9104	0.1628	0.7207	0.0748	0.608	0.2215
		131.735	5 days, 11:44:07	0.0992	0.0808	2.6689	0.1746	1.0105	0.105	0.8668	0.1868	0.9173	0.1613	0.7168	0.0704	0.6049	0.2169
		131.985	5 days, 11:59:07	0.0985	0.0799	2.6719	0.1668	1.0061	0.0958	0.8649	0.1859	0.9143	0.1571	0.7139	0.0626	0.6035	0.2194
		132.236	5 days, 12:14:08	0.0996	0.0785	2.6759	0.1756	1.0068	0.1058	0.8671	0.183	0.9122	0.1564	0.7105	0.0676	0.6103	0.2148
		132.486	5 days, 12:29:09	0.0985	0.0793	2.667	0.1789	1.0032	0.1052	0.8635	0.1814	0.9091	0.1577	0.7135	0.0747	0.6077	0.2126
		132.736	5 days, 12:44:10	0.098	0.0795	2.6577	0.1657	1.0014	0.1023	0.8619	0.1766	0.9012	0.1583	0.7151	0.0764	0.601	0.2076
		132.986	5 days, 12:59:11	0.0984	0.0791	2.649	0.162	0.9921	0.1002	0.8605	0.1772	0.8988	0.157	0.7201	0.0781	0.5979	0.2099
		133.237	5 days, 13:14:12	0.1	0.0787	2.656	0.1663	0.989	0.1017	0.86	0.1821	0.891	0.1598	0.7126	0.076	0.5961	0.2092
		133.487	5 days, 13:29:13	0.1014	0.0787	2.6735	0.1615	0.9943	0.1038	0.8631	0.1802	0.8915	0.155	0.7064	0.0678	0.597	0.2098
		133.737	5 days, 13:44:14	0.0989	0.079	2.671	0.1504	0.9956	0.1053	0.8573	0.1775	0.8881	0.157	0.7079	0.0659	0.5908	0.2106
		133.988	5 days, 13:59:15	0.0979	0.0785	2.6682	0.1624	0.9957	0.1069	0.8615	0.1802	0.887	0.1589	0.7044	0.0702	0.5919	0.2124
		134.238	5 days, 14:14:16	0.0977	0.0793	2.6573	0.1509	0.9973	0.1047	0.8594	0.1781	0.8872	0.1624	0.7035	0.0799	0.5904	0.2074
		134.488	5 days, 14:29:17	0.0967	0.0799	2.6594	0.1504	0.9994	0.1036	0.852	0.1749	0.8848	0.1682	0.7034	0.0812	0.5929	0.2076
		134.738	5 days, 14:44:18	0.0966	0.0799	2.6568	0.1501	1	0.102	0.8489	0.176	0.8807	0.1621	0.7028	0.0793	0.5903	0.2097
		134.989	5 days, 14:59:19	0.0942	0.0822	2.6426	0.142	0.9998	0.0996	0.852	0.1782	0.88	0.1647	0.6991	0.0786	0.5879	0.2094
		135.239	5 days, 15:14:20	0.0933	0.0816	2.6439	0.153	0.9946	0.0942	0.8445	0.1774	0.884	0.1608	0.7037	0.0797	0.5832	0.2083
		135.489	5 days, 15:29:21	0.0939	0.0819	2.6513	0.156	0.9933	0.0977	0.8432	0.1756	0.8833	0.1653	0.7004	0.0788	0.5811	0.2061
		135.739	5 days, 15:44:22	0.0952	0.0836	2.6379	0.1675	0.9941	0.0957	0.8437	0.1743	0.881	0.1703	0.6952	0.0736	0.5838	0.2084
		135.99	5 days, 15:59:23	0.0944	0.0841	2.638	0.1677	0.9933	0.096	0.8409	0.1784	0.8758	0.1601	0.6942	0.0741	0.5815	0.2079
		136.24	5 days, 16:14:24	0.0941	0.0829	2.6432	0.1741	0.9909	0.0934	0.8451	0.184	0.8752	0.1589	0.6898	0.073	0.5778	0.2051
		136.49	5 days, 16:29:25	0.0925	0.0824	2.6549	0.1885	0.9884	0.1017	0.8429	0.1812	0.875	0.1583	0.6865	0.0737	0.5779	0.2047
		136.741	5 days, 16:44:26	0.0924	0.0844	2.6329	0.2022	0.99	0.1007	0.8384	0.1744	0.8725	0.158	0.6859	0.074	0.5697	0.2017
		136.991	5 days, 16:59:26	0.0914	0.0853	2.6261	0.1994	0.9858	0.1036	0.8326	0.1711	0.8631	0.155	0.6861	0.0776	0.5701	0.2025
		137.241	5 days, 17:14:27	0.0925	0.085	2.6212	0.1963	0.9834	0.1059	0.8314	0.1655	0.8697	0.1567	0.6833	0.0854	0.5677	0.2006
		137.491	5 days, 17:29:28	0.0922	0.0847	2.6337	0.2024	0.9812	0.1115	0.8305	0.1695	0.8636	0.1439	0.6829	0.0842	0.5656	0.2025
		137.741	5 days, 17:44:29	0.0924	0.0872	2.6427	0.1916	0.9822	0.1081	0.83	0.1727	0.8661	0.1503	0.6886	0.0881	0.5647	0.2003
		137.992	5 days, 17:59:30	0.0907	0.0864	2.6299	0.182	0.9792	0.1091	0.8238	0.1747	0.866	0.1482	0.6887	0.0852	0.5595	0.199
		138.242	5 days, 18:14:31	0.092	0.0859	2.6336	0.1773	0.9753	0.1071	0.8261	0.1747	0.8628	0.1588	0.6859	0.0855	0.5596	0.1989
		138.492	5 days, 18:29:32	0.092	0.0861	2.6218	0.191	0.9705	0.1045	0.8267	0.1736	0.8609	0.1636	0.6828	0.09	0.5574	0.2042
		138.743	5 days, 18:44:33	0.0918	0.0855	2.61	0.1689	0.9674	0.1012	0.8228	0.1808	0.8569	0.1592	0.6738	0.0858	0.5546	0.1987
		138.993	5 days, 18:59:34	0.0922	0.0842	2.621	0.1811	0.9679	0.0999	0.8196	0.1811	0.8527	0.1558	0.6705	0.0776	0.5505	0.2007
		139.243	5 days, 19:14:35	0.0907	0.0847	2.6259	0.163	0.9663	0.1035	0.8152	0.1803	0.8487	0.1597	0.6749	0.0848	0.5493	0.1952
		139.493	5 days, 19:29:36	0.0904	0.0828	2.6127	0.164	0.9675	0.0974	0.81	0.1875	0.8481	0.1658	0.6767	0.0829	0.5455	0.1984
		139.744	5 days, 19:44:37	0.0899	0.0821	2.6172	0.1737	0.9643	0.0988	0.81	0.1868	0.8479	0.1706	0.6807	0.078	0.5462	0.1971
		139.994	5 days, 19:59:38	0.0892	0.0812	2.613	0.1844	0.9591	0.0889	0.8093	0.1865	0.848	0.1681	0.6832	0.073	0.5445	0.1956
		140.244	5 days, 20:14:39	0.0906	0.0813	2.6118	0.1788	0.953	0.0966	0.8035	0.1817	0.8477	0.164	0.6828	0.0718	0.5435	0.1946
		140.494	5 days, 20:29:40	0.0918	0.0801	2.6181	0.194	0.9572	0.0957	0.8089	0.1885	0.8473	0.1593	0.6789	0.0713	0.5398	0.1887
		140.745	5 days, 20:44:41	0.0902	0.0835	2.6175	0.1842	0.963	0.0973	0.8084	0.1801	0.8462	0.1597	0.6783	0.0728	0.5369	0.1817
		140.995	5 days, 20:59:42	0.0875	0.0831	2.6062	0.1816	0.9604	0.1031	0.8068	0.1807	0.8431	0.1584	0.6801	0.0661	0.5354	0.1813
		141.245	5 days, 21:14:43	0.0843	0.083	2.6094	0.1702	0.958	0.1052	0.8072	0.1759	0.8449	0.1591	0.6786	0.0605	0.5357	0.1869
		141.495	5 days, 21:29:43	0.0845	0.081	2.6047	0.1689	0.9559	0.108	0.8032	0.1739	0.8438	0.1623	0.673	0.0603	0.5351	0.1847
		141.746	5 days, 21:44:44	0.0842	0.081	2.5992	0.171	0.9563	0.1053	0.8076	0.1719	0.8457	0.1573	0.6686	0.0652	0.5333	0.1851
		141.996	5 days, 21:59:45	0.0848	0.0802	2.598	0.171	0.9548	0.1052	0.8051	0.1705	0.8422	0.1593	0.6686	0.0688	0.5289	0.186
		142.246	5 days, 22:14:46	0.0847	0.0832	2.5981	0.1906	0.9423	0.1039	0.8021	0.1718	0.8394	0.1581	0.6688	0.0671	0.5313	0.1911
		142.496	5 days, 22:29:47	0.0852	0.0833	2.5958	0.1714	0.9448	0.1066	0.8003	0.1788	0.8328	0.1583	0.6647	0.0614	0.5284	0.1937
		142.747	5 days, 22:44:48	0.085	0.0837	2.6015	0.1868	0.9439	0.1076	0.8067	0.1824	0.8316	0.1535	0.6669	0.065	0.5256	0.1884
		142.997	5 days, 22:59:49	0.084	0.0861	2.5974	0.1897	0.9476	0.105	0.8055	0.1754	0.8364	0.1506	0.667	0.0632	0.5237	0.1868
		143.247	5 days, 23:14:50	0.0847	0.089	2.5813	0.1898	0.9451	0.1034	0.798	0.1797	0.8311	0.1459	0.6689	0.0641	0.5223	0.1856
		143.498	5 days, 23:29:51	0.0836	0.0879	2.5662	0.1955	0.9434	0.1022	0.795	0.1747	0.8279	0.147	0.6674	0.0685	0.5223	0.1857
		143.748	5 days, 23:44:52	0.0822	0.0867	2.5748	0.2113	0.9414	0.1069	0.7917	0.1783	0.8257	0.1461	0.6645	0.0662	0.5218	0.1876
		143.998	5 days, 23:59:53	0.0819	0.0861	2.5679	0.2155	0.9399	0.1003	0.788	0.1803	0.8203	0.1486	0.661	0.0683	0.5189	0.1864
		144.248	6 days, 0:14:54	0.0803	0.0877	2.5562	0.215	0.9334	0.0948	0.7834	0.173	0.8196	0.1525	0.6646	0.0709	0.515	0.1832
		144.499	6 days, 0:29:55	0.0803	0.0892	2.5533	0.2096	0.9352	0.0949	0.7791	0.1756	0.8221	0.1588	0.6588	0.0743	0.5138	0.1843
		144.749	6 days, 0:44:56	0.078	0.0887	2.5567	0.2159	0.9289	0.0901	0.7739	0.1729	0.8184	0.1578	0.6596	0.0751	0.5079	0.1809
		144.999	6 days, 0:59:57	0.0777	0.0853	2.5569	0.2143	0.9203	0.0897	0.7753	0.1695	0.8154	0.1586	0.6539	0.075	0.5081	0.18
		145.249	6 days, 1:14:58	0.0782	0.089	2.5608	0.2131	0.9217	0.0904	0.7766	0.17	0.8174	0.1601	0.6532	0.0746	0.5028	0.1745
		145.5	6 days, 1:29:59	0.0757	0.0868	2.5629	0.2171	0.9192	0.0875	0.7789	0.1722	0.8166	0.1601	0.6513	0.0715	0.5024	0.1776
		145.75	6 days, 1:45:00	0.0764	0.0878	2.5771	0.1957	0.9165	0.088	0.7778	0.1741	0.8118	0.1605	0.6509	0.07	0.5052	0.1792
		146	6 days, 2:00:00	0.0744	0.0873	2.5663	0.1883	0.9134	0.08	0.7737	0.1782	0.8075	0.1591	0.6488	0.0759	0.5055	0.1828
		146.25	6 days, 2:15:01	0.0747	0.0904	2.558	0.187	0.9074	0.0809	0.7756	0.1757	0.8072	0.158	0.6468	0.0766	0.5034	0.185
		146.501	6 days, 2:30:02	0.0756	0.0893	2.5504	0.1876	0.9085	0.0774	0.7757	0.173	0.8047	0.1552	0.6419	0.0714	0.5016	0.1813
		146.751	6 days, 2:45:03	0.075	0.0881	2.5512	0.1802	0.9093	0.0793	0.7735	0.1671	0.7984	0.1614	0.6371	0.0746	0.5028	0.179
		147.001	6 days, 3:00:04	0.0741	0.0899	2.5476	0.1744	0.9067	0.0865	0.7733	0.1651	0.7972	0.1572	0.639	0.0671	0.5029	0.1742
		147.251	6 days, 3:15:05	0.073	0.0888	2.5437	0.1822	0.9016	0.087	0.773	0.1664	0.8033	0.1548	0.6388	0.0681	0.5025	0.1815
		147.501	6 days, 3:30:05	0.0711	0.0899	2.5419	0.1917	0.8979	0.0859	0.7726	0.1652	0.8004	0.1532	0.6407	0.0668	0.498	0.1804
		147.752	6 days, 3:45:06	0.0716	0.0893	2.5492	0.1858	0.8947	0.0857	0.7695	0.1694	0.7974	0.1432	0.6365	0.0732	0.4944	0.1714
		148.002	6 days, 4:00:07	0.0718	0.0887	2.5311	0.1865	0.8982	0.0898	0.7701	0.1691	0.7982	0.1458	0.631	0.0734	0.492	0.1747
		148.252	6 days, 4:15:08	0.0713	0.089	2.5301	0.2012	0.8928	0.0882	0.767	0.1629	0.8003	0.1496	0.6336	0.0742	0.491	0.1745
		148.502	6 days, 4:30:09	0.0722	0.0895	2.5335	0.2074	0.8987	0.088	0.7611	0.1642	0.7973	0.1459	0.6332	0.0793	0.4905	0.1738
		148.753	6 days, 4:45:10	0.0706	0.0898	2.5384	0.2033	0.8952	0.0922	0.7611	0.1626	0.7943	0.1419	0.6315	0.0714	0.4893	0.1736
		149.003	6 days, 5:00:11	0.0697	0.0909	2.5336	0.2131	0.8871	0.0836	0.7673	0.1631	0.7931	0.1444	0.6308	0.0721	0.4891	0.1771
		149.253	6 days, 5:15:12	0.0725	0.0918	2.5246	0.2085	0.8819	0.0811	0.7587	0.1616	0.7899	0.1504	0.6293	0.071	0.4864	0.1757
		149.504	6 days, 5:30:13	0.0726	0.0908	2.5245	0.2071	0.882	0.0807	0.7557	0.1585	0.7897	0.1514	0.6244	0.066	0.485	0.1787
		149.754	6 days, 5:45:14	0.0737	0.0912	2.5075	0.2007	0.885	0.0848	0.7518	0.1573	0.7905	0.1541	0.6287	0.0673	0.4787	0.1739
		150.004	6 days, 6:00:15	0.0757	0.0926	2.502	0.2048	0.8834	0.0848	0.7502	0.1529	0.7892	0.1554	0.6339	0.0689	0.4776	0.1714
		150.254	6 days, 6:15:16	0.0751	0.092	2.5045	0.2067	0.8835	0.0764	0.7474	0.1496	0.792	0.1578	0.6329	0.0674	0.4744	0.1673
		150.505	6 days, 6:30:17	0.0736	0.0924	2.4984	0.2111	0.8786	0.0801	0.7446	0.1502	0.7871	0.1563	0.6326	0.0636	0.474	0.1632
		150.755	6 days, 6:45:18	0.0731	0.0926	2.4948	0.2454	0.8766	0.0796	0.7473	0.1493	0.7826	0.1505	0.6248	0.066	0.4703	0.1685
		151.005	6 days, 7:00:19	0.0736	0.0906	2.4921	0.2368	0.8784	0.0831	0.7475	0.1568	0.7766	0.1427	0.6183	0.0684	0.4701	0.1707
		151.256	6 days, 7:15:20	0.0727	0.0919	2.4929	0.2317	0.878	0.0885	0.7475	0.1607	0.7775	0.1496	0.619	0.0698	0.4697	0.1701
		151.506	6 days, 7:30:21	0.0732	0.0916	2.4919	0.2265	0.8739	0.0911	0.7469	0.1574	0.7797	0.1577	0.6189	0.0648	0.4681	0.1651
		151.756	6 days, 7:45:22	0.0706	0.0903	2.4728	0.2173	0.8729	0.0902	0.7462	0.1561	0.7764	0.157	0.6238	0.074	0.4605	0.1604
		152.006	6 days, 8:00:23	0.0686	0.0886	2.473	0.2037	0.8685	0.086	0.7462	0.1581	0.7719	0.158	0.6215	0.0708	0.459	0.163
		152.257	6 days, 8:15:24	0.0667	0.0894	2.4782	0.2209	0.864	0.0858	0.7486	0.1533	0.7704	0.1573	0.6211	0.0686	0.456	0.1606
		152.507	6 days, 8:30:25	0.0661	0.0888	2.4886	0.231	0.8616	0.0841	0.7443	0.1498	0.7674	0.1549	0.6167	0.0688	0.4536	0.1629
		152.757	6 days, 8:45:26	0.0655	0.0906	2.4752	0.2238	0.8589	0.0775	0.7439	0.1519	0.7662	0.1602	0.6151	0.0691	0.4543	0.1674
		153.007	6 days, 9:00:27	0.0656	0.0912	2.462	0.2208	0.8547	0.0749	0.7465	0.1515	0.7649	0.1555	0.6116	0.0622	0.4543	0.1724
		153.258	6 days, 9:15:28	0.0651	0.0926	2.4557	0.2125	0.859	0.0774	0.748	0.1493	0.7609	0.1558	0.6171	0.064	0.4507	0.1698
		153.508	6 days, 9:30:29	0.0648	0.0932	2.4443	0.2122	0.8542	0.0791	0.7453	0.1531	0.7587	0.1515	0.6142	0.0668	0.454	0.1683
		153.758	6 days, 9:45:30	0.0648	0.0935	2.4515	0.2117	0.8489	0.0813	0.74	0.1527	0.7589	0.1445	0.6112	0.0602	0.4476	0.1644
		154.009	6 days, 10:00:31	0.0613	0.0918	2.4636	0.2265	0.8483	0.0801	0.7354	0.1581	0.7555	0.1469	0.6064	0.0619	0.4478	0.1617
		154.259	6 days, 10:15:32	0.061	0.0937	2.4643	0.2012	0.8452	0.0803	0.7378	0.1559	0.7529	0.1449	0.6041	0.057	0.4456	0.1625
		154.509	6 days, 10:30:33	0.0605	0.0913	2.4635	0.1859	0.8423	0.0813	0.7353	0.1531	0.7469	0.1466	0.6003	0.0649	0.4454	0.1634
		154.759	6 days, 10:45:34	0.0631	0.0906	2.4545	0.2012	0.8386	0.0773	0.7371	0.1564	0.7463	0.1452	0.601	0.0685	0.4499	0.1656
		155.01	6 days, 11:00:35	0.0633	0.0933	2.4541	0.2076	0.8332	0.0785	0.7357	0.1579	0.746	0.1432	0.6028	0.0634	0.4498	0.168
		155.26	6 days, 11:15:36	0.0644	0.0945	2.4551	0.1906	0.8349	0.0801	0.734	0.16	0.7419	0.1444	0.5965	0.0582	0.4477	0.1629
		155.51	6 days, 11:30:37	0.0625	0.0925	2.4614	0.2142	0.8354	0.0786	0.7299	0.1598	0.7408	0.1409	0.5896	0.0594	0.443	0.1621
		155.761	6 days, 11:45:38	0.0631	0.0938	2.4328	0.2076	0.8356	0.0772	0.7306	0.1584	0.7436	0.1433	0.5843	0.0607	0.4406	0.1603
		156.011	6 days, 12:00:39	0.0606	0.0916	2.4189	0.1883	0.8309	0.0831	0.7333	0.1597	0.7416	0.1446	0.5816	0.0588	0.4365	0.1572
		156.261	6 days, 12:15:40	0.0615	0.0944	2.431	0.188	0.8355	0.0844	0.7294	0.158	0.7417	0.1431	0.5871	0.0581	0.4368	0.1582
		156.511	6 days, 12:30:41	0.0608	0.0949	2.4404	0.1968	0.8326	0.0904	0.7241	0.1573	0.7394	0.1442	0.5897	0.0599	0.4341	0.1612
		156.762	6 days, 12:45:42	0.058	0.0924	2.4426	0.205	0.8319	0.0862	0.7219	0.1619	0.7423	0.1454	0.5881	0.0581	0.4332	0.1578
		157.012	6 days, 13:00:43	0.0589	0.0948	2.4276	0.2172	0.8274	0.0882	0.7208	0.1612	0.7485	0.144	0.5875	0.0655	0.4302	0.1588
		157.262	6 days, 13:15:44	0.059	0.0944	2.4294	0.2287	0.8209	0.0826	0.7209	0.1605	0.7454	0.1419	0.5926	0.066	0.433	0.1599
		157.512	6 days, 13:30:45	0.0565	0.0943	2.4231	0.2382	0.8149	0.0785	0.7165	0.1586	0.7398	0.1379	0.5901	0.0657	0.4287	0.161
		157.763	6 days, 13:45:46	0.0561	0.093	2.4238	0.2227	0.8126	0.0798	0.7137	0.1516	0.7366	0.1351	0.5814	0.0614	0.4271	0.1592
		158.013	6 days, 14:00:47	0.0547	0.0925	2.4128	0.2095	0.8139	0.0776	0.7124	0.1476	0.7318	0.1307	0.5822	0.063	0.4234	0.1529
		158.263	6 days, 14:15:48	0.0536	0.0924	2.4029	0.2166	0.8173	0.0817	0.7094	0.1459	0.7316	0.1304	0.5812	0.0582	0.4229	0.1521
		158.514	6 days, 14:30:49	0.0537	0.0912	2.4132	0.2371	0.8174	0.0797	0.7091	0.1496	0.7347	0.1307	0.5791	0.0491	0.4213	0.1522
		158.764	6 days, 14:45:50	0.0528	0.0904	2.4052	0.2397	0.8176	0.0795	0.7056	0.1545	0.7353	0.1358	0.5754	0.0545	0.4195	0.1527
		159.014	6 days, 15:00:51	0.0544	0.0907	2.3919	0.2457	0.8132	0.0741	0.7047	0.153	0.7319	0.1357	0.5747	0.0508	0.4187	0.155
		159.264	6 days, 15:15:52	0.0544	0.0924	2.3797	0.2305	0.8124	0.073	0.6991	0.1502	0.7289	0.1401	0.5806	0.0561	0.4145	0.1533
		159.515	6 days, 15:30:53	0.0555	0.0933	2.3801	0.2327	0.8078	0.0702	0.6942	0.1471	0.728	0.1419	0.5792	0.056	0.4098	0.1514
		159.765	6 days, 15:45:54	0.0553	0.0926	2.395	0.2296	0.8014	0.0666	0.6956	0.1451	0.7317	0.1467	0.5803	0.0567	0.4095	0.152
		160.015	6 days, 16:00:55	0.0551	0.0944	2.3727	0.2465	0.7936	0.067	0.6997	0.1453	0.7275	0.1492	0.5746	0.0545	0.4065	0.1513
		160.266	6 days, 16:15:56	0.0541	0.0943	2.3809	0.2437	0.7937	0.067	0.6995	0.1468	0.726	0.1484	0.5778	0.053	0.4038	0.15
		160.516	6 days, 16:30:56	0.0526	0.092	2.3937	0.2491	0.7935	0.0689	0.6969	0.1463	0.7254	0.1462	0.5784	0.0496	0.4003	0.1431
		160.766	6 days, 16:45:57	0.051	0.0931	2.3891	0.2395	0.794	0.0693	0.6916	0.1455	0.7212	0.1468	0.5699	0.0508	0.4004	0.1426
		161.016	6 days, 17:00:58	0.0508	0.0915	2.3906	0.2272	0.7952	0.0721	0.688	0.1439	0.7212	0.1467	0.5691	0.0527	0.3979	0.1456
		161.266	6 days, 17:15:59	0.0502	0.0913	2.374	0.2109	0.7921	0.0752	0.6835	0.1375	0.7176	0.1422	0.5613	0.0521	0.3941	0.1461
		161.517	6 days, 17:31:00	0.0513	0.0924	2.3647	0.2053	0.7886	0.076	0.6841	0.1421	0.7152	0.1391	0.5602	0.0538	0.3894	0.1471
		161.767	6 days, 17:46:00	0.0503	0.0914	2.3588	0.2023	0.7872	0.0705	0.6803	0.1437	0.7145	0.1363	0.5592	0.0489	0.385	0.1446
		162.017	6 days, 18:01:00	0.0503	0.0929	2.3419	0.2044	0.7841	0.0676	0.6832	0.143	0.7064	0.1386	0.5597	0.0473	0.3811	0.1444
		162.267	6 days, 18:16:00	0.0492	0.0918	2.3564	0.2197	0.783	0.0674	0.6834	0.1365	0.7048	0.1366	0.5531	0.0407	0.3795	0.1451
		162.517	6 days, 18:31:00	0.0482	0.0914	2.3517	0.2148	0.7807	0.0675	0.6846	0.1412	0.703	0.139	0.5517	0.0437	0.3776	0.1469
		162.767	6 days, 18:46:00	0.0482	0.092	2.3392	0.2142	0.7774	0.0725	0.6811	0.1424	0.7047	0.1361	0.5521	0.0459	0.3756	0.1448
		163.017	6 days, 19:01:00	0.0489	0.094	2.3188	0.2046	0.7785	0.0741	0.6809	0.1425	0.6978	0.1353	0.5499	0.0483	0.379	0.1485
