# Supplementary material for: Enhanced Mitogenic Activity of Recombinant Human Vascular Endothelial Growth Factor VEGF121 Expressed in E. coli Origami B (DE3) with Molecular Chaperones
Source: PLoS One. 2016 Oct 7;11(10):e0163697. doi: 10.1371/journal.pone.0163697 (PMC5055331; doi:10.1371/journal.pone.0163697)
Supplement: S6 Fig — Concentration of IL-1α (A), IL-1ß (B), GM-CSF(C, G), TNF-α (D), MCP-1 (E) and IL-8 (F) produced by THP-1 cells (A-F) or HUVEC (G) in the cell culture medium on day 3 (D3) or day 6 (D6) of cultivation in media with 0, 20 and 50 ng/mL of α2-PI1-8-VEGF121 (VEGF) or 10, 100 or 1000 ng/mL of bacterial lipopolysaccharide (LPS). Excel sheet of raw data from 3 measurements. (XLSX) [file pone.0163697.s007.xlsx]

## Sheet: Original data Imunology
	THP-1
		1.VEGF_0_D3	2.VEGF_20_D3	3.VEGF_50_D3	4.LPS 10_D3	5.LPS_100_D3	6.LPS_1000_D3	7.VEGF_0_D6	8.VEGF_20_D6	9.VEGF_50_D6	10.LPS_10_D6	11.LPS_100_D6	12.LPS_1000_D6
	number of cells/well in 105	0.606192	0.469755	0.584316	0.412187	0.477815	0.351165	12.2654	10.395	10.0154	8.86966	9.25394	9.81701
	THP-1 Ilα	1.VEGF_0_D3	2.VEGF_20_D3	3.VEGF_50_D3	4.LPS 10_D3	5.LPS_100_D3	6.LPS_1000_D3	7.VEGF_0_D6	8.VEGF_20_D6	9.VEGF_50_D6	10.LPS_10_D6	11.LPS_100_D6	12.LPS_1000_D6
	pg/ml	0	0	0	1.538	2.401	7.999	0	0	0	2.121	2.928	32.447
		0	0	0	1.294	2.28	6.117	0	0	0	0.983	8.655	86.731
		0	0	0	1.445	0	5.622	0	0	0	1.411	0.68	86.68
	THP-1 IL α	1.VEGF_0_D3	2.VEGF_20_D3	3.VEGF_50_D3	4.LPS 10_D3	5.LPS_100_D3	6.LPS_1000_D3	7.VEGF_0_D6	8.VEGF_20_D6	9.VEGF_50_D6	10.LPS_10_D6	11.LPS_100_D6	12.LPS_1000_D6
	pg/1.5ml/105 cells	0	0	0	5.59697	7.53744	34.1677	0	0	0	0.358695	0.474609	4.95777
		0	0	0	4.70903	7.15758	26.1287	0	0	0	0.166241	1.40292	13.2521
		0	0	0	5.25854	0	24.0144	0	0	0	0.238622	0.110223	13.2444
	THP-1 IL β	1.VEGF_0_D3	2.VEGF_20_D3	3.VEGF_50_D3	4.LPS 10_D3	5.LPS_100_D3	6.LPS_1000_D3	7.VEGF_0_D6	8.VEGF_20_D6	9.VEGF_50_D6	10.LPS_10_D6	11.LPS_100_D6	12.LPS_1000_D6
	pg/ml	0	0	0	5.691	7.013	>2000	0	0	0	37.428	>2000	>2000
		0	0	0	5.361	7.042	>2000	0	0	0	24.994	>2000	>2000
		0	0	0	5.839	0.537	>2000	0	0	0	37.515	>2000	>2000
	pg/1.5ml/105 cells	1.VEGF_0_D3	2.VEGF_20_D3	3.VEGF_50_D3	4.LPS 10_D3	5.LPS_100_D3	6.LPS_1000_D3	7.VEGF_0_D6	8.VEGF_20_D6	9.VEGF_50_D6	10.LPS_10_D6	11.LPS_100_D6	12.LPS_1000_D6
		0	0	0	20.7103	22.0158	>2000	0	0	0	6.32967	>2000	>2000
		0	0	0	19.5093	22.1069	>2000	0	0	0	4.22688	>2000	>2000
		0	0	0	21.2489	1.6858	>2000	0	0	0	6.34438	>2000	>2000
	THP-1 MCP-1	1.VEGF_0_D3	2.VEGF_20_D3	3.VEGF_50_D3	4.LPS 10_D3	5.LPS_100_D3	6.LPS_1000_D3	7.VEGF_0_D6	8.VEGF_20_D6	9.VEGF_50_D6	10.LPS_10_D6	11.LPS_100_D6	12.LPS_1000_D6
	pg/ml	0.069	15.407	27.55	>2250	>2250	>2250	0.556	7.903	12.295	>2250	>2250	>2250
		0.547	15.343	26.026	>2250	>2250	>2250	0.6	7.76	17.539	>2250	>2250	>2250
		0.246	14.641	31.006	>2250	>2250	>2250	0.566	7.757	17.848	>2250	>2250	>2250
	THP-1 MCP-1	1.VEGF_0_D3	2.VEGF_20_D3	3.VEGF_50_D3	4.LPS 10_D3	5.LPS_100_D3	6.LPS_1000_D3	7.VEGF_0_D6	8.VEGF_20_D6	9.VEGF_50_D6	10.LPS_10_D6	11.LPS_100_D6	12.LPS_1000_D6
	pg/1.5 mL/105 cells	0.170738	49.1969	70.7237	0	0	0	0.0679962	1.14051	1.84141	0	0	0
		1.35353	48.9926	66.8115	0	0	0	0.0733772	1.11988	2.6268	0	0	0
		0.608718	46.751	79.5956	0	0	0	0.0692192	1.11944	2.67308	0	0	0
	THP-1, IL-8	1.VEGF_0_D3	2.VEGF_20_D3	3.VEGF_50_D3	4.LPS 10_D3	5.LPS_100_D3	6.LPS_1000_D3	7.VEGF_0_D6	8.VEGF_20_D6	9.VEGF_50_D6	10.LPS_10_D6	11.LPS_100_D6	12.LPS_1000_D6
	pg/mL	11.556	44.124	>3100	>3100	>3100	>3100	2.822	8.555	11.691	>3100	>3100	>3100
		10.596	66.577	>3100	>3100	>3100	>3100	3.341	9.078	18.282	>3100	>3100	>3100
		3.364	52.569	>3100	>3100	>3100	>3100	3.364	52.569	18.343	>3100	>3100	>3100
	THP-1, IL-8	1.VEGF_0_D3	2.VEGF_20_D3	3.VEGF_50_D3	4.LPS 10_D3	5.LPS_100_D3	6.LPS_1000_D3	7.VEGF_0_D6	8.VEGF_20_D6	9.VEGF_50_D6	10.LPS_10_D6	11.LPS_100_D6	12.LPS_1000_D6
	pg/1.5 mL/105 cells	28.5949	140.895	>3100	>3100	>3100	>3100	0.345128	1.23449	1.75095	>3100	>3100	>3100
		26.2194	212.591	>3100	>3100	>3100	>3100	0.408602	1.30996	2.73808	>3100	>3100	>3100
		8.3241	167.861	>3100	>3100	>3100	>3100	0.411415	7.58572	2.74721	>3100	>3100	>3100
	THP-1, TNF-α	1.VEGF_0_D3	2.VEGF_20_D3	3.VEGF_50_D3	4.LPS 10_D3	5.LPS_100_D3	6.LPS_1000_D3	7.VEGF_0_D6	8.VEGF_20_D6	9.VEGF_50_D6	10.LPS_10_D6	11.LPS_100_D6	12.LPS_1000_D6
	pg/mL	0.341	0.618	0.839	>4100	>4100	>4100	9.187	9.853	9.345	>4100	>4100	>4100
		0.112	0.722	0.618	>4100	>4100	>4100	9.369	11.375	13.203	>4100	>4100	>4100
		0.381	0.513	1.059	>4100	>4100	>4100	9.902	11.038	14.067	>4100	>4100	>4100
	THP-1, TNF-α	1.VEGF_0_D3	2.VEGF_20_D3	3.VEGF_50_D3	4.LPS 10_D3	5.LPS_100_D3	6.LPS_1000_D3	7.VEGF_0_D6	8.VEGF_20_D6	9.VEGF_50_D6	10.LPS_10_D6	11.LPS_100_D6	12.LPS_1000_D6
	pg/1.5 mL/105 cells	0.843792	1.97337	2.1538	>4100	>4100	>4100	1.12353	1.42179	1.39959	>4100	>4100	>4100
		0.27714	2.30546	1.58647	>4100	>4100	>4100	1.14579	1.64142	1.9774	>4100	>4100	>4100
		0.942771	1.63809	2.71856	>4100	>4100	>4100	1.21097	1.59279	2.1068	>4100	>4100	>4100
	THP-1, GM-CSF	1.VEGF_0_D3	2.VEGF_20_D3	3.VEGF_50_D3	4.LPS 10_D3	5.LPS_100_D3	6.LPS_1000_D3	7.VEGF_0_D6	8.VEGF_20_D6	9.VEGF_50_D6	10.LPS_10_D6	11.LPS_100_D6	12.LPS_1000_D6
	pg/ml	0	0	0	0.591	0.965	5.87	0	0	0	0	0	3.593
		0	0	0	0.042	1.908	3.882	0	0	0	0	1.888	8.673
		0	0	0	0	0	5	0	0	0	0	0	9.634
	THP-1, GM-CSF	1.VEGF_0_D3	2.VEGF_20_D3	3.VEGF_50_D3	4.LPS 10_D3	5.LPS_100_D3	6.LPS_1000_D3	7.VEGF_0_D6	8.VEGF_20_D6	9.VEGF_50_D6	10.LPS_10_D6	11.LPS_100_D6	12.LPS_1000_D6
	pg/1.5 mL/105 cells	0	0	0	2.15072	3.02942	25.0737	0	0	0	0	0	0.548996
		0	0	0	0.152843	5.98977	16.5819	0	0	0	0	0.306032	1.3252
		0	0	0	0	0	21.3575	0	0	0	0	0	1.47204
	HUVEC	1.VEGF_0_D3	2.VEGF_20_D3	3.VEGF_50_D3	4.LPS 10_D3	5.LPS_100_D3	6.LPS_1000_D3	7.VEGF_0_D6	8.VEGF_20_D6	9.VEGF_50_D6	10.LPS_10_D6	11.LPS_100_D6	12.LPS_1000_D6
	number of cells/well in 105	2.03733	2.468	2.47378	1.94178	2.05867	2.16489	0.790059	1.06865	1.00771	0.888	0.798765	0.718235
	HUVEC, GM-CSF	1.VEGF_0_D3	2.VEGF_20_D3	3.VEGF_50_D3	4.LPS 10_D3	5.LPS_100_D3	6.LPS_1000_D3	7.VEGF_0_D6	8.VEGF_20_D6	9.VEGF_50_D6	10.LPS_10_D6	11.LPS_100_D6	12.LPS_1000_D6
	pg/ml	0.168	2.504	4.968	>2400	>2400	>2400	0	0.696	3.899	>2400	>2400	>2400
		0	2.046	4.677	>2400	>2400	>2400	0.089	1.768	2.24	>2400	>2400	>2400
		0	0	4.726	>2400	>2400	>2400	0	1.928	4.838	>2400	>2400	>2400
	HUVEC, GM-CSF	1.VEGF_0_D3	2.VEGF_20_D3	3.VEGF_50_D3	4.LPS 10_D3	5.LPS_100_D3	6.LPS_1000_D3	7.VEGF_0_D6	8.VEGF_20_D6	9.VEGF_50_D6	10.LPS_10_D6	11.LPS_100_D6	12.LPS_1000_D6
	pg/1.5mL/105 cells	0.123691	1.52188	3.0124	>2400	>2400	>2400	0	0.976936	5.80378	>2400	>2400	>2400
		0	1.24352	2.83595	>2400	>2400	>2400	0.168975	2.48164	3.33431	>2400	>2400	>2400
		0	0	2.86566	>2400	>2400	>2400	0	2.70623	7.20151	>2400	>2400	>2400
