# Supplementary material for: Enhanced Mitogenic Activity of Recombinant Human Vascular Endothelial Growth Factor VEGF121 Expressed in E. coli Origami B (DE3) with Molecular Chaperones
Source: PLoS One. 2016 Oct 7;11(10):e0163697. doi: 10.1371/journal.pone.0163697 (PMC5055331; doi:10.1371/journal.pone.0163697)
Supplement: S7 Fig — α2-PI1-8-VEGF121, 20, 50 and 100 ng/mL (3, 2, 1), VEGF121 I, 20, 50 and 100 ng/mL (5, 4, 6), VEGF121 II, 20, 50 and 100 ng/mL (9, 8, 7), negative control (culture medium without VEGF) (10). Excel sheet of raw data (mean ± S.E.M.). (XLSX) [file pone.0163697.s008.xlsx]

## Sheet: Sheet1
				Experiment ID: 1506231335
				Neg. Ctrl		alpha-PI1-8-VEGF121 (20 ng/mL)		alpha-PI1-8-VEGF121 (50 ng/mL)		alpha-PI1-8-VEGF121 (100 ng/mL)		VEGF121 I (20 ng/mL)		VEGF121 I (50 ng/mL)		VEGF121 I (100 ng/mL)		VEGF121 II (20 ng/mL)		VEGF121 II (50 ng/mL)		VEGF121 II (100 ng/mL)
		Time-Interval(Hour)	Time-Interval	Y (E1,F1,G1,H1)	SD (E1,F1,G1,H1)	Y (E2,E3,E4)	SD (E2,E3,E4)	Y (E5,E6,E7,E8)	SD (E5,E6,E7,E8)	Y (E9,E10,E11)	SD (E9,E10,E11)	Y (G2,G3,G4)	SD (G2,G3,G4)	Y (G5,G6,G7,G8)	SD (G5,G6,G7,G8)	Y (G9,G10,G11,G12)	SD (G9,G10,G11,G12)	Y (H2,H3,H4)	SD (H2,H3,H4)	Y (H5,H6,H7,H8)	SD (H5,H6,H7,H8)	Y (H9,H10,H11,H12)	SD (H9,H10,H11,H12)
		0	00:00:00	0	0	0	0	0	0	0	0	0	0	0	0	0	0	0	0	0	0	0	0
		0.0036	00:00:13	-0.0008	0.0006	-0.0005	0.0013	0	0.0006	-0.0002	0.0021	-0.0005	0.0008	-0.0013	0.0011	-0.0016	0.0014	-0.0012	0.0007	-0.0009	0.0007	-0.0024	0.0033
		0.3764	00:22:35	-0.0142	0.016	-0.0103	0.0065	-0.02	0.0063	-0.031	0.0183	-0.0108	0.0094	-0.0225	0.0173	-0.0323	0.0183	-0.0318	0.0194	-0.0221	0.0182	-0.0392	0.0329
		0.6264	00:37:35	0.0183	0.0183	0.0295	0.0114	0.0268	0.0057	0.0092	0.0255	0.0154	0.0115	0.0016	0.0187	-0.0154	0.0168	-0.0108	0.0134	-0.0076	0.0192	-0.0277	0.0343
		0.8764	00:52:35	0.0555	0.0215	0.0677	0.0145	0.0667	0.0049	0.0441	0.0275	0.053	0.014	0.0342	0.0172	0.0074	0.023	0.021	0.0105	0.0206	0.02	-0.0034	0.0386
		1.1264	01:07:35	0.0733	0.0207	0.0888	0.0147	0.0896	0.0026	0.0618	0.0339	0.0684	0.0141	0.0545	0.02	0.0256	0.0261	0.0512	0.0106	0.0484	0.0219	0.0227	0.0406
		1.3764	01:22:35	0.0902	0.0229	0.1063	0.013	0.1042	0.0026	0.0767	0.0367	0.0827	0.0164	0.0732	0.0212	0.0504	0.0279	0.0883	0.0097	0.082	0.0237	0.0545	0.0407
		1.6264	01:37:35	0.1218	0.0215	0.1255	0.0123	0.1219	0.0047	0.0936	0.0372	0.1071	0.0199	0.1032	0.0254	0.0799	0.032	0.1301	0.0097	0.1198	0.0265	0.0917	0.0438
		1.8764	01:52:35	0.1558	0.0209	0.1549	0.0129	0.1485	0.0084	0.1172	0.0407	0.1353	0.0224	0.1363	0.0298	0.1117	0.0335	0.1663	0.0091	0.1545	0.028	0.1284	0.0463
		2.1264	02:07:35	0.177	0.0184	0.184	0.0166	0.181	0.0088	0.146	0.0445	0.1686	0.0251	0.1652	0.0357	0.1396	0.0357	0.1979	0.0092	0.1844	0.0323	0.1594	0.0488
		2.3764	02:22:35	0.1901	0.022	0.2106	0.0182	0.2091	0.0117	0.1757	0.0487	0.1914	0.0266	0.186	0.0362	0.1607	0.036	0.2235	0.0092	0.2078	0.0336	0.1856	0.0493
		2.6264	02:37:35	0.2014	0.0264	0.2316	0.0175	0.2302	0.0139	0.1983	0.0507	0.2038	0.031	0.1989	0.0392	0.1768	0.0369	0.238	0.0073	0.2237	0.0352	0.2026	0.0513
		2.8764	02:52:35	0.2062	0.0273	0.2424	0.0183	0.2436	0.015	0.2139	0.0501	0.2149	0.032	0.2078	0.0385	0.1854	0.0388	0.2465	0.0097	0.2342	0.0347	0.2134	0.0511
		3.1264	03:07:35	0.2084	0.0255	0.2451	0.0168	0.2474	0.0138	0.2198	0.05	0.2198	0.0298	0.2117	0.0359	0.192	0.0391	0.2506	0.0083	0.2421	0.0387	0.2222	0.053
		3.3764	03:22:35	0.2099	0.0259	0.2443	0.0188	0.2504	0.0112	0.2238	0.0505	0.2214	0.0301	0.213	0.0389	0.195	0.0424	0.2507	0.0085	0.2445	0.0376	0.2214	0.0558
		3.6239	03:37:26	0.2032	0.0249	0.2443	0.0163	0.2481	0.01	0.224	0.0468	0.2201	0.0302	0.2112	0.0371	0.1928	0.0431	0.2483	0.0116	0.2434	0.0424	0.2217	0.0589
		3.8739	03:52:26	0.1973	0.0232	0.2381	0.0163	0.2424	0.0105	0.2164	0.0444	0.2149	0.0293	0.2089	0.0386	0.1884	0.041	0.243	0.0103	0.2426	0.0448	0.2169	0.0594
		4.1239	04:07:26	0.1946	0.024	0.2358	0.0177	0.2363	0.0084	0.2123	0.0452	0.2118	0.0293	0.2091	0.0392	0.1866	0.0398	0.2387	0.0094	0.2407	0.0406	0.2167	0.061
		4.5539	04:33:14	0.0279	0.0179	0.0656	0.0163	0.0695	0.0134	0.0499	0.0298	0.0596	0.0262	0.0587	0.0298	0.0403	0.0338	0.0779	0.0103	0.0908	0.0303	0.063	0.0417
		4.8039	04:48:14	0.078	0.0155	0.1077	0.0168	0.1138	0.0114	0.0979	0.0375	0.0942	0.0267	0.09	0.033	0.0801	0.0397	0.1295	0.0083	0.1344	0.0358	0.1159	0.0516
		5.0539	05:03:14	0.1238	0.0186	0.1552	0.0195	0.1641	0.0099	0.1483	0.0388	0.1373	0.0295	0.1355	0.0356	0.1251	0.0408	0.1724	0.0093	0.1765	0.0416	0.159	0.0594
		5.3039	05:18:14	0.1453	0.0223	0.1807	0.0191	0.1923	0.0084	0.1746	0.0393	0.1592	0.0307	0.1619	0.0373	0.1473	0.0393	0.1935	0.0094	0.1983	0.043	0.1798	0.0624
		5.5539	05:33:14	0.157	0.0227	0.1944	0.016	0.2041	0.0111	0.1868	0.0407	0.1733	0.0334	0.1757	0.0407	0.1579	0.0394	0.2062	0.0075	0.2129	0.0418	0.1908	0.0642
		5.8039	05:48:14	0.1708	0.0234	0.2088	0.0181	0.2147	0.0111	0.1976	0.0428	0.186	0.0351	0.1879	0.0425	0.1679	0.0388	0.2198	0.0061	0.2265	0.044	0.2024	0.063
		6.0539	06:03:14	0.1834	0.027	0.2205	0.0186	0.2267	0.0119	0.2108	0.0431	0.1994	0.0349	0.1998	0.0455	0.1783	0.038	0.2304	0.0072	0.2397	0.0457	0.2106	0.0635
		6.3039	06:18:14	0.1941	0.026	0.2363	0.0172	0.2388	0.011	0.2211	0.0462	0.2102	0.0342	0.2146	0.0454	0.1871	0.0386	0.2415	0.0071	0.2497	0.0458	0.2184	0.0621
		6.5539	06:33:14	0.201	0.0245	0.2469	0.0193	0.2479	0.0137	0.2304	0.0447	0.2207	0.0353	0.2255	0.0448	0.1972	0.0409	0.2513	0.0062	0.2566	0.0466	0.2263	0.062
		6.8039	06:48:14	0.2073	0.0254	0.2538	0.02	0.2555	0.0152	0.2365	0.0449	0.2274	0.0354	0.234	0.0453	0.2035	0.0412	0.2566	0.0073	0.2635	0.048	0.2321	0.0636
		7.0539	07:03:14	0.2114	0.0269	0.2585	0.0204	0.2597	0.0133	0.2412	0.0433	0.2318	0.0359	0.2388	0.0452	0.2092	0.0432	0.262	0.005	0.2678	0.0469	0.2342	0.0629
		7.3039	07:18:14	0.2151	0.0259	0.2619	0.0206	0.2638	0.0137	0.2453	0.0456	0.2339	0.0355	0.2419	0.0452	0.2119	0.0444	0.2664	0.0071	0.2688	0.0479	0.239	0.0645
		7.5539	07:33:14	0.2175	0.025	0.2623	0.0202	0.2674	0.0155	0.2472	0.0444	0.2389	0.0378	0.2448	0.0452	0.2153	0.0447	0.2683	0.007	0.2711	0.0477	0.2439	0.0649
		7.8039	07:48:14	0.2176	0.026	0.2673	0.0202	0.2705	0.0196	0.2483	0.0461	0.2382	0.0403	0.2475	0.0451	0.2191	0.0427	0.271	0.0056	0.275	0.0455	0.2458	0.0652
		8.0539	08:03:14	0.2215	0.0257	0.2709	0.0179	0.2739	0.0175	0.2524	0.044	0.2422	0.0412	0.251	0.0472	0.2219	0.0411	0.2762	0.006	0.2788	0.0473	0.2499	0.0643
		8.3039	08:18:14	0.2237	0.027	0.2748	0.0177	0.276	0.0181	0.2537	0.0441	0.2451	0.0394	0.2534	0.0479	0.2221	0.0436	0.2803	0.0095	0.2843	0.0482	0.2533	0.0635
		8.5539	08:33:14	0.2268	0.0295	0.277	0.019	0.2817	0.0161	0.2585	0.0434	0.2485	0.0389	0.2582	0.0474	0.2256	0.044	0.2856	0.0094	0.29	0.0504	0.2581	0.0659
		8.8039	08:48:14	0.2318	0.0295	0.2825	0.0196	0.2863	0.0162	0.2654	0.0439	0.2508	0.0395	0.26	0.0467	0.2295	0.0437	0.2901	0.0079	0.2956	0.05	0.2637	0.067
		9.0539	09:03:14	0.2356	0.0328	0.2862	0.0204	0.29	0.0186	0.2698	0.0433	0.2545	0.0404	0.2627	0.0466	0.2352	0.042	0.2946	0.0083	0.2995	0.0508	0.2672	0.0671
		9.3039	09:18:14	0.2404	0.0333	0.2895	0.0188	0.2929	0.0186	0.2751	0.0459	0.2572	0.0385	0.2678	0.0474	0.2369	0.0438	0.2986	0.0066	0.3051	0.0508	0.2713	0.0655
		9.5539	09:33:14	0.246	0.0309	0.2971	0.0183	0.2987	0.0179	0.2808	0.0458	0.2615	0.0362	0.272	0.0488	0.2398	0.0456	0.3012	0.0065	0.3084	0.0504	0.2765	0.0668
		9.8039	09:48:14	0.251	0.0317	0.3018	0.0147	0.3049	0.0178	0.2855	0.0451	0.2636	0.0349	0.2737	0.049	0.243	0.0447	0.3079	0.005	0.3131	0.0497	0.2824	0.068
		10.0539	10:03:14	0.2559	0.0335	0.3043	0.0157	0.3089	0.0177	0.2934	0.0455	0.2654	0.0379	0.2786	0.0481	0.2474	0.0447	0.3126	0.0088	0.3191	0.0503	0.2877	0.0702
		10.3039	10:18:14	0.2594	0.0328	0.3103	0.0173	0.3141	0.0182	0.2974	0.0465	0.2688	0.0385	0.2846	0.0491	0.2514	0.0466	0.314	0.0071	0.3223	0.0485	0.2914	0.0724
		10.5539	10:33:14	0.2641	0.0354	0.3161	0.0167	0.319	0.0208	0.3021	0.0454	0.2723	0.0389	0.2885	0.0499	0.2547	0.0448	0.3177	0.0075	0.3262	0.0494	0.2956	0.0718
		10.8039	10:48:14	0.2698	0.035	0.3204	0.0148	0.3248	0.0176	0.3087	0.0444	0.2762	0.0415	0.2942	0.0499	0.2585	0.0459	0.3227	0.0053	0.3283	0.0493	0.2999	0.071
		11.0539	11:03:14	0.272	0.0347	0.325	0.0146	0.3298	0.017	0.3143	0.0444	0.282	0.0415	0.297	0.0536	0.2632	0.0471	0.3263	0.0089	0.3331	0.0512	0.303	0.0703
		11.3039	11:18:14	0.2754	0.0353	0.3312	0.0147	0.3344	0.0153	0.319	0.0449	0.286	0.0404	0.2997	0.0531	0.2657	0.0479	0.3332	0.0098	0.3377	0.0508	0.3076	0.0707
		11.5539	11:33:14	0.2799	0.036	0.337	0.0154	0.3398	0.0151	0.3236	0.0431	0.2902	0.0439	0.3054	0.0545	0.2706	0.0479	0.3343	0.0098	0.3402	0.0507	0.3115	0.0684
		11.8039	11:48:14	0.2841	0.035	0.3421	0.016	0.344	0.0166	0.3289	0.0454	0.2937	0.042	0.3095	0.0534	0.2734	0.0488	0.3398	0.0113	0.3445	0.0523	0.3135	0.0711
		12.0539	12:03:14	0.2878	0.0359	0.3489	0.0131	0.349	0.0177	0.3342	0.0446	0.2982	0.0425	0.3134	0.0542	0.2757	0.0506	0.3444	0.0109	0.3481	0.0526	0.3182	0.0735
		12.3039	12:18:14	0.2894	0.0349	0.3517	0.0106	0.3545	0.0186	0.34	0.0484	0.3039	0.0417	0.3169	0.0554	0.2787	0.0495	0.3477	0.0116	0.3526	0.054	0.3226	0.0728
		12.5539	12:33:14	0.2924	0.036	0.3561	0.0102	0.3589	0.0166	0.3456	0.0471	0.3073	0.0426	0.3218	0.0553	0.2839	0.051	0.3497	0.011	0.3564	0.0535	0.326	0.0735
		12.8039	12:48:14	0.2965	0.0387	0.3615	0.0125	0.3628	0.0151	0.3517	0.0483	0.3106	0.0414	0.3276	0.0549	0.2872	0.0519	0.3534	0.0105	0.3603	0.0517	0.3305	0.0743
		13.0539	13:03:14	0.3014	0.0367	0.3656	0.0093	0.369	0.0167	0.3582	0.0511	0.3149	0.0429	0.3328	0.0549	0.2908	0.049	0.3561	0.0108	0.3643	0.0539	0.334	0.0736
		13.3039	13:18:14	0.3044	0.0369	0.3719	0.0097	0.3736	0.0158	0.3588	0.0511	0.317	0.0439	0.3352	0.0565	0.2955	0.0491	0.3609	0.0098	0.3694	0.0533	0.3379	0.0737
		13.5539	13:33:14	0.3084	0.0391	0.3786	0.0074	0.3794	0.0172	0.3664	0.0534	0.3208	0.044	0.3405	0.0579	0.2975	0.0515	0.3625	0.0102	0.3715	0.0552	0.3435	0.0752
		13.8039	13:48:14	0.3086	0.0356	0.3843	0.0107	0.3839	0.0166	0.3694	0.052	0.3262	0.0432	0.3448	0.0591	0.3	0.0507	0.37	0.0087	0.3761	0.0552	0.3473	0.0754
		14.0539	14:03:14	0.3133	0.0357	0.3921	0.0099	0.3864	0.0174	0.3771	0.0499	0.332	0.0444	0.3497	0.0584	0.3061	0.0512	0.3755	0.0102	0.3798	0.0562	0.3505	0.0782
		14.3039	14:18:14	0.3145	0.0351	0.394	0.0053	0.3906	0.0198	0.3811	0.0516	0.3354	0.0446	0.3529	0.0617	0.3076	0.052	0.38	0.0147	0.3829	0.0573	0.356	0.0773
		14.5539	14:33:14	0.3187	0.035	0.3995	0.0082	0.3966	0.0186	0.3866	0.0522	0.3388	0.0457	0.3562	0.0622	0.3118	0.0548	0.3842	0.0105	0.3853	0.0562	0.3578	0.076
		14.8039	14:48:14	0.3241	0.0369	0.4064	0.0082	0.3999	0.0195	0.3949	0.0517	0.3439	0.0463	0.3618	0.0601	0.3147	0.0547	0.391	0.0146	0.3901	0.056	0.3622	0.0785
		15.0539	15:03:14	0.3272	0.0357	0.4103	0.004	0.4042	0.018	0.3987	0.0529	0.3486	0.0454	0.3664	0.0592	0.3172	0.0559	0.3926	0.0149	0.395	0.0567	0.365	0.0777
		15.3039	15:18:14	0.3278	0.0356	0.4144	0.0061	0.4084	0.0166	0.4018	0.0555	0.3538	0.0434	0.3726	0.0606	0.3225	0.0561	0.3976	0.0107	0.4007	0.0573	0.3697	0.0799
		15.5539	15:33:14	0.3309	0.037	0.4182	0.006	0.4154	0.0181	0.4089	0.0581	0.358	0.0453	0.3735	0.0617	0.3273	0.0577	0.401	0.0137	0.4037	0.0598	0.3721	0.0787
		15.8039	15:48:14	0.3343	0.0373	0.4252	0.0084	0.4218	0.0186	0.4142	0.0578	0.3631	0.045	0.3779	0.0633	0.3307	0.0574	0.4058	0.0112	0.4071	0.0595	0.3763	0.0781
		16.0539	16:03:14	0.3376	0.0375	0.4283	0.0108	0.4272	0.0195	0.4204	0.062	0.3679	0.046	0.383	0.0657	0.3353	0.0578	0.4095	0.0144	0.4108	0.059	0.3809	0.078
		16.3039	16:18:14	0.3397	0.0384	0.4349	0.0101	0.4332	0.0202	0.4251	0.0605	0.3715	0.0462	0.3872	0.0684	0.3379	0.0575	0.4138	0.0132	0.4129	0.0586	0.3846	0.0783
		16.5539	16:33:14	0.3413	0.0403	0.4397	0.0082	0.4402	0.0243	0.431	0.0607	0.3754	0.0437	0.3932	0.0672	0.3429	0.0554	0.4185	0.014	0.4186	0.057	0.389	0.0808
		16.8039	16:48:14	0.346	0.0413	0.4442	0.0086	0.4488	0.0241	0.4387	0.0597	0.3799	0.0468	0.3969	0.0661	0.3467	0.0582	0.4214	0.0132	0.4208	0.0576	0.3951	0.0803
		17.0539	17:03:14	0.3496	0.041	0.4527	0.0017	0.4523	0.0265	0.4427	0.0591	0.3837	0.0487	0.4013	0.0676	0.3503	0.0603	0.4279	0.0111	0.4263	0.0591	0.3979	0.0791
		17.3039	17:18:14	0.3515	0.0415	0.4611	0.0049	0.4574	0.0253	0.4509	0.0594	0.3883	0.0494	0.408	0.0695	0.3532	0.0597	0.4317	0.0135	0.4302	0.0598	0.4014	0.0819
		17.5539	17:33:14	0.3524	0.0405	0.4685	0.0065	0.4657	0.0248	0.458	0.0583	0.393	0.0489	0.4107	0.0686	0.3575	0.06	0.4325	0.0157	0.4334	0.0612	0.4034	0.083
		17.8039	17:48:14	0.3576	0.0398	0.4734	0.0094	0.4722	0.0235	0.4632	0.0612	0.3972	0.0499	0.414	0.0688	0.361	0.0589	0.4342	0.0127	0.4363	0.0623	0.4087	0.0835
		18.0539	18:03:14	0.3581	0.0413	0.4774	0.0076	0.4799	0.0215	0.47	0.063	0.4005	0.0511	0.4166	0.0679	0.3631	0.0577	0.4409	0.0121	0.4391	0.0644	0.4107	0.082
		18.3036	18:18:13	0.3596	0.0415	0.4871	0.0119	0.4849	0.0234	0.4748	0.064	0.4052	0.0479	0.4217	0.0691	0.3642	0.0592	0.4457	0.011	0.4422	0.0596	0.4155	0.0843
		18.5536	18:33:13	0.3617	0.0417	0.4956	0.0131	0.493	0.0245	0.4825	0.0637	0.4102	0.0512	0.4238	0.0705	0.3671	0.0614	0.4486	0.0167	0.4472	0.0606	0.4185	0.0867
		18.8036	18:48:13	0.3629	0.0419	0.5011	0.0115	0.5012	0.0225	0.4911	0.0617	0.4134	0.0522	0.4285	0.072	0.3704	0.0638	0.4521	0.0162	0.4525	0.0623	0.4205	0.0862
		19.0536	19:03:13	0.3643	0.0416	0.5067	0.0083	0.5074	0.0266	0.5	0.0632	0.4177	0.0529	0.4323	0.0727	0.3735	0.061	0.4558	0.0139	0.4551	0.0614	0.4244	0.0845
		19.3036	19:18:13	0.3689	0.0395	0.5146	0.012	0.5142	0.0241	0.5073	0.0636	0.4212	0.0533	0.4371	0.0729	0.3789	0.0633	0.4584	0.0141	0.4588	0.0591	0.4283	0.0821
		19.5536	19:33:13	0.3707	0.0397	0.5225	0.0155	0.522	0.0263	0.5134	0.0642	0.4256	0.0546	0.4409	0.0741	0.3835	0.0653	0.4614	0.0128	0.4647	0.0646	0.434	0.0831
		19.8033	19:48:12	0.3727	0.0407	0.5365	0.0197	0.5323	0.0241	0.5225	0.0655	0.4319	0.0527	0.4468	0.0755	0.3883	0.0645	0.4653	0.0151	0.4666	0.064	0.4383	0.0821
		20.0533	20:03:12	0.373	0.0432	0.544	0.02	0.541	0.0279	0.5274	0.0659	0.4363	0.0536	0.4491	0.0734	0.3901	0.0658	0.4703	0.0139	0.4692	0.0649	0.4405	0.0824
		20.3033	20:18:12	0.3762	0.0402	0.5509	0.0192	0.5469	0.0261	0.5344	0.0686	0.4375	0.0518	0.4541	0.074	0.3933	0.0661	0.4761	0.0167	0.4722	0.0652	0.4469	0.083
		20.5533	20:33:12	0.3739	0.0409	0.5549	0.0221	0.5525	0.0254	0.5389	0.0663	0.4359	0.0511	0.4562	0.0739	0.3932	0.0659	0.4778	0.0196	0.471	0.0683	0.4486	0.0872
		20.8033	20:48:12	0.3737	0.0422	0.5603	0.0196	0.5552	0.0265	0.5433	0.0669	0.4362	0.0526	0.4581	0.0725	0.3968	0.0649	0.4784	0.0159	0.4746	0.0679	0.4506	0.0871
		21.0533	21:03:12	0.3728	0.0417	0.5681	0.0244	0.5714	0.0258	0.5545	0.0691	0.4444	0.0566	0.4639	0.075	0.3998	0.0664	0.4811	0.0176	0.4785	0.066	0.4521	0.0853
		21.3033	21:18:12	0.3748	0.0415	0.5742	0.0259	0.5861	0.0275	0.5679	0.0602	0.4447	0.0523	0.4637	0.0758	0.4013	0.0677	0.4859	0.0215	0.4784	0.065	0.4548	0.0886
		21.5533	21:33:12	0.3683	0.0405	0.5738	0.0268	0.5844	0.0307	0.5684	0.0573	0.44	0.0508	0.4593	0.0766	0.3955	0.0682	0.4818	0.0174	0.4741	0.0653	0.454	0.0894
		21.8028	21:48:10	0.363	0.0413	0.5828	0.0284	0.5919	0.0304	0.5743	0.0545	0.442	0.0533	0.4597	0.0788	0.3923	0.0677	0.4803	0.0188	0.4752	0.0657	0.4512	0.0857
		22.0528	22:03:10	0.3609	0.0431	0.5861	0.0308	0.5979	0.0303	0.5774	0.0558	0.4438	0.0523	0.4621	0.0787	0.394	0.0698	0.4831	0.0141	0.4764	0.0666	0.4557	0.088
		22.3022	22:18:08	0.3591	0.0432	0.5922	0.0306	0.603	0.0306	0.5873	0.0605	0.4472	0.0498	0.4636	0.0793	0.3987	0.0701	0.4842	0.0143	0.4799	0.07	0.4571	0.088
		22.5522	22:33:08	0.3651	0.045	0.6004	0.0271	0.6162	0.0328	0.5974	0.0603	0.4533	0.0505	0.47	0.0778	0.4022	0.0699	0.4944	0.0164	0.4847	0.0709	0.4633	0.0867
		22.8017	22:48:06	0.3693	0.0437	0.6118	0.026	0.6278	0.0354	0.6112	0.0596	0.4578	0.0502	0.4773	0.0777	0.4072	0.0717	0.4956	0.0165	0.4893	0.0702	0.4688	0.0871
		23.0517	23:03:06	0.3724	0.0413	0.6223	0.0219	0.6386	0.0302	0.6219	0.063	0.4645	0.0523	0.4841	0.0786	0.4114	0.0725	0.505	0.0161	0.4927	0.0699	0.4742	0.0879
		23.3011	23:18:04	0.3788	0.0447	0.6371	0.0252	0.6504	0.0294	0.6343	0.071	0.4735	0.0526	0.4906	0.0809	0.4207	0.0773	0.5135	0.0151	0.5002	0.069	0.4793	0.0856
		23.5511	23:33:04	0.3819	0.0458	0.648	0.0275	0.6583	0.0274	0.6428	0.0741	0.478	0.0536	0.4989	0.0836	0.428	0.074	0.5194	0.0177	0.5062	0.0689	0.4834	0.0865
		23.8008	23:48:03	0.3868	0.046	0.6568	0.0275	0.6701	0.0306	0.6521	0.0728	0.4849	0.0524	0.5049	0.0863	0.4343	0.0768	0.5237	0.0173	0.5114	0.072	0.4907	0.0871
		24.0508	1 day, 0:03:03	0.3918	0.0469	0.6695	0.0204	0.6818	0.0311	0.6693	0.0724	0.4898	0.0537	0.5127	0.0872	0.4403	0.0769	0.5294	0.0181	0.5153	0.0713	0.4974	0.0867
		24.3006	1 day, 0:18:02	0.397	0.0497	0.6777	0.0219	0.6948	0.0293	0.6811	0.0725	0.4919	0.0578	0.5199	0.0845	0.4447	0.077	0.5363	0.0142	0.5203	0.0703	0.5038	0.0857
		24.5506	1 day, 0:33:02	0.3976	0.0448	0.6851	0.0208	0.7037	0.0281	0.6885	0.0739	0.4986	0.0541	0.5214	0.0872	0.4508	0.0758	0.54	0.0134	0.5257	0.0685	0.5105	0.0867
		24.8003	1 day, 0:48:01	0.4027	0.0458	0.6919	0.0232	0.713	0.0286	0.6954	0.0741	0.5014	0.0538	0.5253	0.0882	0.456	0.0787	0.5426	0.0123	0.529	0.0721	0.5113	0.088
		25.0503	1 day, 1:03:01	0.4035	0.0478	0.6958	0.0225	0.7216	0.0224	0.7008	0.073	0.505	0.0515	0.5298	0.0888	0.459	0.0792	0.5463	0.0162	0.5317	0.0726	0.5127	0.0863
		25.2997	1 day, 1:17:59	0.4063	0.0481	0.6996	0.0266	0.7292	0.0225	0.7063	0.0735	0.5085	0.0499	0.5329	0.0888	0.4621	0.08	0.5468	0.0204	0.5338	0.071	0.5146	0.0845
		25.5497	1 day, 1:32:59	0.4054	0.0451	0.7053	0.0285	0.7343	0.0219	0.7183	0.0782	0.5117	0.0514	0.5319	0.0887	0.4619	0.0794	0.5486	0.0176	0.5362	0.075	0.5182	0.0829
		25.7994	1 day, 1:47:58	0.4033	0.0473	0.7131	0.036	0.7419	0.0275	0.7248	0.0835	0.5148	0.0512	0.5336	0.0901	0.4624	0.0822	0.5445	0.0189	0.5362	0.0742	0.5196	0.086
		26.0494	1 day, 2:02:58	0.4022	0.0483	0.7212	0.0365	0.7455	0.0292	0.7318	0.0824	0.5159	0.0507	0.5365	0.0866	0.463	0.0788	0.5422	0.0197	0.5348	0.0708	0.5168	0.085
		26.2989	1 day, 2:17:56	0.4007	0.0498	0.7259	0.0337	0.7535	0.0261	0.7383	0.0872	0.5148	0.0528	0.5359	0.0859	0.4617	0.0744	0.5398	0.0165	0.5347	0.0749	0.5161	0.0839
		26.5489	1 day, 2:32:56	0.4029	0.0503	0.7371	0.0263	0.7646	0.0265	0.7408	0.0851	0.5164	0.0513	0.539	0.0808	0.4628	0.0736	0.5427	0.0187	0.5353	0.0748	0.5171	0.08
		26.7983	1 day, 2:47:54	0.4025	0.0532	0.7471	0.0275	0.7755	0.0275	0.7547	0.0866	0.5169	0.0496	0.5426	0.0857	0.4656	0.0744	0.5443	0.0216	0.5387	0.0743	0.5162	0.0785
		27.0483	1 day, 3:02:54	0.403	0.0502	0.7614	0.0287	0.7856	0.0235	0.7637	0.0831	0.5223	0.0542	0.5449	0.0902	0.4665	0.0767	0.5446	0.0251	0.5417	0.0763	0.5206	0.0816
		27.2967	1 day, 3:17:48	0.401	0.05	0.7663	0.0312	0.796	0.0277	0.7681	0.0833	0.5227	0.0539	0.5497	0.0885	0.4684	0.0759	0.5476	0.0265	0.5436	0.0766	0.5217	0.0835
		27.5467	1 day, 3:32:48	0.4027	0.0494	0.7792	0.0374	0.8068	0.0277	0.7798	0.0899	0.526	0.0494	0.5517	0.087	0.4683	0.0786	0.5534	0.0228	0.5479	0.0813	0.5212	0.0861
		27.7961	1 day, 3:47:46	0.403	0.0493	0.7866	0.0333	0.8149	0.0271	0.7966	0.0971	0.5323	0.053	0.5533	0.0884	0.4725	0.0803	0.5532	0.0219	0.5543	0.0826	0.5246	0.0877
		28.0461	1 day, 4:02:46	0.4082	0.0524	0.7893	0.0302	0.8299	0.0267	0.8003	0.0892	0.5383	0.0533	0.5599	0.0917	0.4762	0.0817	0.5552	0.0242	0.5535	0.0826	0.5291	0.0854
		28.2956	1 day, 4:17:44	0.4128	0.052	0.8033	0.0332	0.8432	0.0302	0.8112	0.09	0.5429	0.0571	0.565	0.0893	0.4821	0.0811	0.5564	0.0221	0.5559	0.0818	0.5338	0.0854
		28.5456	1 day, 4:32:44	0.4134	0.0531	0.8147	0.0373	0.8502	0.0256	0.8193	0.0847	0.5436	0.0554	0.5672	0.0905	0.4857	0.0821	0.5622	0.02	0.5618	0.085	0.5353	0.0859
		28.795	1 day, 4:47:42	0.4164	0.0517	0.8303	0.0405	0.8635	0.0243	0.8309	0.0843	0.551	0.0549	0.5743	0.0886	0.4916	0.0825	0.5611	0.0196	0.5631	0.0853	0.5343	0.0868
		29.045	1 day, 5:02:42	0.4141	0.0527	0.8403	0.0415	0.8738	0.0309	0.8386	0.0849	0.5533	0.0527	0.5742	0.0896	0.4918	0.078	0.5628	0.019	0.562	0.0845	0.5389	0.0845
		29.2944	1 day, 5:17:40	0.4154	0.0487	0.8499	0.0421	0.8851	0.0281	0.8589	0.087	0.5596	0.0542	0.5751	0.0898	0.4974	0.0816	0.5654	0.0191	0.5637	0.0821	0.5432	0.0883
		29.5444	1 day, 5:32:40	0.418	0.0519	0.8584	0.0393	0.8956	0.0269	0.8728	0.0892	0.5625	0.0582	0.5828	0.0921	0.498	0.0814	0.5719	0.0171	0.5698	0.0814	0.5442	0.0903
		29.7939	1 day, 5:47:38	0.4206	0.0505	0.8667	0.036	0.9041	0.0335	0.88	0.0892	0.5693	0.0574	0.5864	0.0921	0.5003	0.0782	0.5758	0.0158	0.5739	0.0825	0.5463	0.0889
		30.0439	1 day, 6:02:38	0.4216	0.0511	0.8747	0.0374	0.9141	0.0318	0.8886	0.0826	0.5712	0.0588	0.5871	0.0954	0.4997	0.0792	0.5746	0.017	0.5775	0.0822	0.5499	0.0917
		30.2933	1 day, 6:17:36	0.4237	0.0542	0.8894	0.038	0.93	0.0317	0.8971	0.0902	0.5756	0.0576	0.5865	0.0994	0.501	0.0787	0.5799	0.0226	0.5781	0.082	0.5538	0.096
		30.5433	1 day, 6:32:36	0.4253	0.0526	0.8991	0.0443	0.9482	0.0341	0.9116	0.0827	0.579	0.057	0.5918	0.102	0.5047	0.0796	0.584	0.0225	0.5791	0.0816	0.5552	0.0933
		30.7928	1 day, 6:47:34	0.4248	0.054	0.9073	0.0441	0.961	0.0391	0.9266	0.0845	0.5852	0.0571	0.5959	0.1053	0.508	0.083	0.5845	0.0208	0.58	0.0825	0.5569	0.0928
		31.0428	1 day, 7:02:34	0.4238	0.0508	0.9207	0.0425	0.9728	0.0419	0.9426	0.0868	0.5806	0.0528	0.6004	0.1019	0.5105	0.0842	0.5875	0.0234	0.5844	0.0822	0.5615	0.0932
		31.2922	1 day, 7:17:32	0.4256	0.0518	0.9312	0.051	0.9798	0.0467	0.9571	0.0853	0.5852	0.0577	0.6056	0.1013	0.5119	0.084	0.5871	0.0247	0.586	0.0834	0.5646	0.092
		31.5422	1 day, 7:32:32	0.4286	0.0523	0.9402	0.0557	0.9962	0.0407	0.9703	0.0879	0.5895	0.0548	0.6074	0.103	0.5168	0.0834	0.5926	0.0268	0.5888	0.0828	0.5675	0.0907
		31.7917	1 day, 7:47:30	0.4291	0.0529	0.9542	0.0546	1.0078	0.036	0.9816	0.0887	0.5962	0.0559	0.6125	0.1058	0.5198	0.0875	0.598	0.0232	0.5942	0.0838	0.5691	0.088
		32.0417	1 day, 8:02:30	0.4283	0.0523	0.9647	0.0501	1.0242	0.04	0.9941	0.091	0.5985	0.0617	0.6157	0.1081	0.5227	0.0887	0.5993	0.0256	0.5987	0.0792	0.5731	0.0955
		32.2911	1 day, 8:17:28	0.4287	0.0469	0.9796	0.0582	1.0385	0.043	1.0041	0.082	0.6014	0.0632	0.62	0.1011	0.5232	0.0895	0.6022	0.0284	0.6003	0.0781	0.5741	0.0951
		32.5411	1 day, 8:32:28	0.4276	0.0498	0.9833	0.0624	1.0495	0.0454	1.0139	0.0834	0.6088	0.0616	0.6175	0.1	0.5246	0.0911	0.6042	0.0291	0.6018	0.0872	0.5762	0.0929
		32.7906	1 day, 8:47:26	0.424	0.0528	0.9968	0.0642	1.0667	0.0418	1.0308	0.0874	0.6129	0.0644	0.6191	0.1031	0.5274	0.0944	0.6076	0.0271	0.5989	0.0833	0.576	0.0909
		33.0406	1 day, 9:02:26	0.4272	0.054	1.0109	0.0517	1.0827	0.0353	1.0441	0.0783	0.6224	0.0698	0.6257	0.1058	0.5314	0.0919	0.6049	0.0274	0.6021	0.0823	0.5788	0.0894
		33.29	1 day, 9:17:24	0.4264	0.0538	1.0313	0.0613	1.0935	0.0419	1.0529	0.0723	0.6205	0.0688	0.6345	0.1058	0.5319	0.0905	0.6056	0.0306	0.6085	0.0853	0.586	0.0897
		33.54	1 day, 9:32:24	0.4275	0.0548	1.0383	0.062	1.1046	0.048	1.0616	0.0714	0.6228	0.0708	0.6386	0.1067	0.5319	0.0891	0.6068	0.0308	0.611	0.0849	0.5867	0.0874
		33.7894	1 day, 9:47:22	0.4294	0.0531	1.0473	0.063	1.1154	0.0416	1.0658	0.068	0.626	0.0667	0.6433	0.1057	0.5332	0.0913	0.6115	0.0246	0.6102	0.0795	0.5886	0.0863
		34.0394	1 day, 10:02:22	0.4276	0.0516	1.0579	0.0612	1.1298	0.0439	1.0833	0.0642	0.628	0.0686	0.6427	0.1048	0.5319	0.0952	0.6147	0.0244	0.6095	0.0806	0.5916	0.087
		34.2889	1 day, 10:17:20	0.4284	0.0517	1.0777	0.0649	1.1407	0.045	1.0974	0.0624	0.6297	0.0652	0.6425	0.1117	0.5344	0.0985	0.618	0.024	0.6181	0.0794	0.5956	0.0879
		34.5389	1 day, 10:32:20	0.4303	0.0556	1.0885	0.0675	1.1559	0.0447	1.105	0.0771	0.637	0.0662	0.6413	0.1155	0.5375	0.099	0.6189	0.0229	0.6209	0.0789	0.5982	0.0913
		34.7883	1 day, 10:47:18	0.4301	0.0589	1.1071	0.0646	1.1695	0.0432	1.1184	0.086	0.6376	0.0689	0.6511	0.1121	0.5403	0.1031	0.6195	0.024	0.6233	0.0785	0.6013	0.0898
		35.0381	1 day, 11:02:17	0.4289	0.0547	1.1177	0.0803	1.1932	0.043	1.1279	0.0963	0.6409	0.0696	0.6566	0.1135	0.5425	0.1005	0.6184	0.0221	0.6231	0.0782	0.6056	0.0894
		35.2875	1 day, 11:17:15	0.4306	0.0571	1.1287	0.0929	1.2056	0.0419	1.1484	0.0911	0.6426	0.0734	0.6582	0.1136	0.547	0.0991	0.6247	0.0309	0.6218	0.0779	0.6081	0.0904
		35.5372	1 day, 11:32:14	0.4317	0.0604	1.1428	0.0958	1.2187	0.049	1.1595	0.0997	0.6447	0.0757	0.6611	0.1141	0.5487	0.1026	0.6305	0.0303	0.6215	0.0751	0.6125	0.0872
		35.7867	1 day, 11:47:12	0.4288	0.0601	1.1501	0.0968	1.231	0.043	1.1759	0.0981	0.6437	0.0747	0.6643	0.1114	0.552	0.1033	0.6331	0.034	0.6256	0.0781	0.6135	0.0865
		36.0364	1 day, 12:02:11	0.43	0.0577	1.1632	0.0965	1.2465	0.0502	1.1948	0.0907	0.6507	0.0737	0.6731	0.1073	0.5525	0.1025	0.6315	0.0322	0.627	0.073	0.6137	0.0878
		36.2858	1 day, 12:17:09	0.4328	0.0573	1.1718	0.104	1.2598	0.0555	1.2063	0.0914	0.6557	0.0754	0.6785	0.1143	0.5579	0.1053	0.6351	0.0358	0.6322	0.0761	0.614	0.0877
		36.5353	1 day, 12:32:07	0.4315	0.0538	1.1853	0.1092	1.2793	0.056	1.2217	0.1065	0.6603	0.0761	0.6811	0.1178	0.5611	0.0999	0.638	0.0428	0.6367	0.0796	0.614	0.0857
		36.7847	1 day, 12:47:05	0.4267	0.0553	1.2074	0.1002	1.3039	0.0508	1.2348	0.1111	0.6628	0.0694	0.6783	0.1155	0.5623	0.1016	0.6403	0.0447	0.6349	0.0806	0.6183	0.0835
		37.0342	1 day, 13:02:03	0.4257	0.0582	1.2191	0.0939	1.3228	0.0441	1.2572	0.1216	0.6677	0.069	0.679	0.1132	0.5647	0.0997	0.6437	0.0433	0.6315	0.0824	0.6204	0.0862
		37.2836	1 day, 13:17:01	0.4263	0.0584	1.2378	0.1028	1.3348	0.0468	1.2692	0.1059	0.6686	0.0725	0.6853	0.1161	0.5661	0.1019	0.646	0.0408	0.639	0.0818	0.6225	0.0872
		37.5331	1 day, 13:31:59	0.4253	0.0618	1.2484	0.1049	1.3522	0.0504	1.2823	0.1088	0.6743	0.0733	0.6896	0.1155	0.5698	0.1002	0.6494	0.042	0.642	0.0842	0.6221	0.0884
		37.7825	1 day, 13:46:57	0.4262	0.0607	1.268	0.1083	1.3696	0.0554	1.301	0.1173	0.6781	0.0746	0.6916	0.1125	0.5727	0.1002	0.6485	0.0444	0.6499	0.0849	0.6246	0.0886
		38.0319	1 day, 14:01:55	0.4287	0.0641	1.2877	0.1129	1.3863	0.0649	1.3141	0.1138	0.6818	0.0733	0.694	0.1097	0.5765	0.1052	0.6543	0.0429	0.6527	0.0855	0.6276	0.0858
		38.2814	1 day, 14:16:53	0.4262	0.0604	1.2949	0.1016	1.4028	0.057	1.3311	0.1166	0.6838	0.074	0.7038	0.1116	0.5735	0.103	0.6544	0.039	0.6512	0.0857	0.6333	0.0828
		38.5308	1 day, 14:31:51	0.4276	0.0618	1.3124	0.0987	1.4139	0.0654	1.3427	0.1069	0.6919	0.0768	0.7068	0.1164	0.5762	0.097	0.6585	0.0386	0.6526	0.0847	0.6334	0.0802
		38.7803	1 day, 14:46:49	0.4276	0.0604	1.325	0.1053	1.4321	0.072	1.362	0.1123	0.6924	0.0794	0.7149	0.1178	0.5825	0.0965	0.663	0.0388	0.654	0.0823	0.6341	0.0794
		39.0297	1 day, 15:01:47	0.4264	0.0653	1.3361	0.0999	1.4467	0.0629	1.3779	0.1068	0.6947	0.0746	0.7136	0.1161	0.584	0.0961	0.6662	0.0335	0.6545	0.0807	0.6337	0.0822
		39.2792	1 day, 15:16:45	0.427	0.0656	1.3503	0.0935	1.4695	0.064	1.3884	0.1119	0.7024	0.076	0.7214	0.1189	0.5868	0.103	0.6656	0.0326	0.6551	0.0823	0.6351	0.0896
		39.5286	1 day, 15:31:43	0.4259	0.0669	1.3616	0.0826	1.4867	0.0572	1.4006	0.117	0.7112	0.0766	0.7269	0.1214	0.5885	0.1047	0.6642	0.0377	0.6564	0.0861	0.6391	0.0888
		39.7781	1 day, 15:46:41	0.4247	0.0661	1.3758	0.0832	1.5008	0.0638	1.4198	0.1205	0.7142	0.0809	0.7296	0.1197	0.5924	0.1044	0.6629	0.039	0.6597	0.0847	0.643	0.0875
		40.0275	1 day, 16:01:39	0.4238	0.0615	1.3831	0.0703	1.5179	0.0684	1.4456	0.1259	0.7221	0.0853	0.7339	0.1201	0.5928	0.1017	0.6682	0.0378	0.6636	0.0874	0.6455	0.0886
		40.2769	1 day, 16:16:37	0.4228	0.0579	1.4022	0.0815	1.5197	0.0608	1.4613	0.1375	0.7198	0.0847	0.7362	0.1175	0.5955	0.1033	0.6692	0.0321	0.6648	0.0845	0.6465	0.0865
		40.5264	1 day, 16:31:35	0.423	0.0597	1.4069	0.0928	1.5378	0.0584	1.4677	0.1348	0.7217	0.087	0.7374	0.1193	0.5949	0.1087	0.6734	0.0312	0.6674	0.0844	0.6473	0.0867
		40.7758	1 day, 16:46:33	0.4194	0.0575	1.4179	0.1034	1.5671	0.0595	1.4768	0.1329	0.7287	0.0872	0.7416	0.1242	0.5976	0.1112	0.6755	0.0297	0.6678	0.0804	0.6483	0.0924
		41.0253	1 day, 17:01:31	0.4197	0.0612	1.4209	0.0995	1.5837	0.0569	1.5036	0.1329	0.7303	0.083	0.7435	0.1247	0.6009	0.1082	0.6795	0.0302	0.6696	0.081	0.6507	0.0925
		41.2747	1 day, 17:16:29	0.4225	0.0643	1.4434	0.1022	1.5981	0.0569	1.5234	0.1209	0.7312	0.0837	0.7523	0.1255	0.6031	0.1066	0.6808	0.0354	0.672	0.0827	0.6523	0.0928
		41.5242	1 day, 17:31:27	0.4238	0.0652	1.4619	0.1039	1.6145	0.0645	1.5383	0.1285	0.7379	0.0811	0.7519	0.1304	0.6043	0.1068	0.6789	0.0328	0.6769	0.0817	0.6538	0.0936
		41.7736	1 day, 17:46:25	0.423	0.0675	1.4848	0.1121	1.6284	0.0569	1.5602	0.1264	0.7394	0.0787	0.7524	0.1351	0.6091	0.1105	0.6798	0.0365	0.678	0.0796	0.6564	0.0919
		42.0231	1 day, 18:01:23	0.4215	0.0709	1.4973	0.1084	1.6473	0.0584	1.5688	0.14	0.7427	0.077	0.7542	0.1357	0.6129	0.1101	0.6815	0.0335	0.6755	0.0795	0.6583	0.0946
		42.2725	1 day, 18:16:21	0.4193	0.068	1.5157	0.115	1.666	0.0722	1.5852	0.1572	0.7464	0.0788	0.7621	0.1374	0.6164	0.1112	0.6837	0.0408	0.682	0.0812	0.6668	0.0963
		42.5219	1 day, 18:31:19	0.4177	0.0643	1.5349	0.1115	1.6929	0.0876	1.5903	0.1664	0.7477	0.0827	0.7661	0.137	0.6181	0.1122	0.6879	0.0325	0.6836	0.0845	0.6673	0.0931
		42.7714	1 day, 18:46:17	0.421	0.0628	1.546	0.1124	1.7174	0.0865	1.6111	0.1566	0.7504	0.0792	0.7729	0.135	0.6201	0.1111	0.6929	0.0356	0.6815	0.086	0.6668	0.0929
		43.0208	1 day, 19:01:15	0.4175	0.065	1.561	0.1083	1.7394	0.0885	1.6209	0.1516	0.7539	0.0795	0.7727	0.1315	0.6214	0.1083	0.6962	0.0429	0.6842	0.0877	0.6679	0.0906
		43.2703	1 day, 19:16:13	0.415	0.0588	1.5687	0.1138	1.7502	0.0864	1.6404	0.15	0.7559	0.0807	0.7761	0.1395	0.6258	0.1092	0.6953	0.0434	0.6859	0.0883	0.664	0.0873
		43.5197	1 day, 19:31:11	0.4148	0.0585	1.5922	0.1056	1.7661	0.0805	1.6708	0.1515	0.7601	0.0785	0.7805	0.1361	0.6265	0.1068	0.6948	0.0373	0.6908	0.0918	0.668	0.0898
		43.7692	1 day, 19:46:09	0.4111	0.058	1.5868	0.0912	1.7883	0.0842	1.6834	0.1417	0.7631	0.0797	0.7848	0.1411	0.6294	0.1082	0.695	0.0371	0.6932	0.0864	0.6629	0.0899
		44.0186	1 day, 20:01:07	0.412	0.06	1.6049	0.077	1.805	0.0798	1.6977	0.1548	0.7606	0.0843	0.7868	0.1357	0.6327	0.1117	0.6935	0.042	0.6921	0.0827	0.6615	0.0888
		44.2681	1 day, 20:16:05	0.4152	0.0624	1.607	0.0866	1.827	0.0762	1.7159	0.1577	0.7651	0.0787	0.79	0.1383	0.6334	0.1126	0.694	0.0446	0.6932	0.0882	0.6659	0.0861
		44.5175	1 day, 20:31:03	0.4138	0.0604	1.6239	0.1009	1.8538	0.079	1.7351	0.1714	0.77	0.0806	0.7913	0.1386	0.6374	0.1147	0.6946	0.0511	0.6936	0.0862	0.6665	0.0859
		44.7669	1 day, 20:46:01	0.4074	0.0609	1.6482	0.1065	1.8628	0.0796	1.757	0.1769	0.7715	0.0745	0.7965	0.1407	0.6398	0.1131	0.6972	0.0445	0.6911	0.0853	0.6702	0.0857
		45.0164	1 day, 21:00:59	0.4068	0.0614	1.6708	0.1136	1.8783	0.0817	1.7759	0.1616	0.7771	0.0691	0.8001	0.137	0.6418	0.1162	0.6957	0.0452	0.6878	0.0781	0.6735	0.0821
		45.2658	1 day, 21:15:57	0.4058	0.0665	1.6822	0.1132	1.9011	0.0796	1.7965	0.1733	0.7772	0.0725	0.8039	0.133	0.6455	0.1181	0.6958	0.0466	0.6919	0.0847	0.6797	0.0841
		45.5153	1 day, 21:30:55	0.4037	0.0682	1.6993	0.1161	1.9142	0.0815	1.8123	0.1665	0.777	0.084	0.8053	0.1314	0.6437	0.1192	0.6994	0.0455	0.6917	0.0873	0.6843	0.087
		45.7647	1 day, 21:45:53	0.4004	0.0665	1.7108	0.1234	1.936	0.0802	1.8326	0.1685	0.7752	0.086	0.8067	0.1309	0.646	0.1187	0.7005	0.0441	0.6912	0.0914	0.681	0.0814
		46.0142	1 day, 22:00:51	0.4017	0.0641	1.7224	0.1279	1.955	0.0767	1.8607	0.1623	0.7773	0.0915	0.8075	0.1311	0.6508	0.1165	0.6963	0.04	0.6902	0.0896	0.6821	0.0803
		46.2542	1 day, 22:15:15	0.4024	0.0621	1.7286	0.1256	1.9809	0.0682	1.8814	0.1682	0.7851	0.0865	0.812	0.1339	0.6483	0.1133	0.6972	0.0418	0.6911	0.0883	0.6835	0.0817
		46.5022	1 day, 22:30:08	0.4017	0.0634	1.7425	0.1196	2.008	0.0744	1.9066	0.1667	0.7918	0.0871	0.8135	0.1311	0.6482	0.1145	0.7013	0.0453	0.6918	0.085	0.6826	0.0801
		46.7517	1 day, 22:45:06	0.398	0.0642	1.758	0.1236	2.0295	0.0902	1.9142	0.1743	0.7922	0.0969	0.8149	0.1284	0.649	0.114	0.7021	0.0438	0.6969	0.0905	0.6883	0.077
		47.0011	1 day, 23:00:04	0.3884	0.064	1.7734	0.1348	2.0463	0.0625	1.9357	0.1626	0.7878	0.0918	0.8107	0.1339	0.646	0.1179	0.6966	0.0441	0.6925	0.0898	0.6766	0.0852
		47.2506	1 day, 23:15:02	0.3855	0.0631	1.7888	0.1345	2.0541	0.0606	1.9377	0.1524	0.7871	0.0952	0.8109	0.1286	0.6475	0.1165	0.6979	0.0395	0.691	0.0837	0.6793	0.0853
		47.5	1 day, 23:30:00	0.3846	0.0643	1.8116	0.1313	2.0573	0.0572	1.9813	0.1701	0.7928	0.0933	0.8206	0.1318	0.6501	0.1142	0.704	0.0484	0.6893	0.0807	0.6819	0.0807
		47.7494	1 day, 23:44:58	0.3839	0.0642	1.8198	0.128	2.0727	0.0729	1.9855	0.1434	0.7963	0.0891	0.8234	0.13	0.6579	0.1161	0.7053	0.0487	0.6917	0.0855	0.6846	0.0808
		47.9989	1 day, 23:59:56	0.3875	0.062	1.8325	0.1321	2.1148	0.0936	2.0117	0.1601	0.8036	0.0852	0.8274	0.1386	0.6629	0.1192	0.7074	0.0475	0.6931	0.0857	0.683	0.0783
		48.2483	2 days, 0:14:54	0.3877	0.0612	1.8391	0.1274	2.123	0.0922	2.0249	0.1783	0.8133	0.0934	0.8317	0.1459	0.6627	0.1243	0.7133	0.0426	0.6929	0.0837	0.6901	0.0793
		48.4978	2 days, 0:29:52	0.3881	0.0606	1.8581	0.1573	2.1386	0.0886	2.0368	0.1837	0.8158	0.0936	0.8378	0.145	0.6651	0.123	0.7153	0.0417	0.6958	0.0816	0.6925	0.0779
		48.7472	2 days, 0:44:50	0.3852	0.0626	1.8686	0.1528	2.1573	0.0829	2.0634	0.1938	0.8147	0.0957	0.8325	0.1473	0.6624	0.1263	0.7099	0.0451	0.6906	0.083	0.6923	0.0717
		48.9967	2 days, 0:59:48	0.3749	0.0623	1.8872	0.1527	2.1746	0.0865	2.0763	0.2264	0.8109	0.0907	0.8336	0.1411	0.6591	0.124	0.7045	0.0514	0.6887	0.0814	0.6885	0.0709
		49.2461	2 days, 1:14:46	0.3739	0.0616	1.8936	0.1374	2.19	0.0802	2.0891	0.2155	0.8174	0.0854	0.8327	0.144	0.6667	0.1271	0.7078	0.0449	0.6947	0.0847	0.6894	0.0727
		49.4956	2 days, 1:29:44	0.3732	0.0611	1.9087	0.1564	2.2156	0.0936	2.1133	0.2206	0.8197	0.086	0.8407	0.145	0.6672	0.1274	0.7123	0.0399	0.6946	0.0876	0.692	0.0788
		49.745	2 days, 1:44:42	0.375	0.0571	1.9342	0.1735	2.245	0.0886	2.1329	0.2307	0.8251	0.0902	0.8438	0.1521	0.6701	0.1262	0.7118	0.042	0.6963	0.0896	0.6974	0.0814
		49.9944	2 days, 1:59:40	0.3733	0.06	1.9576	0.1709	2.2705	0.0763	2.1726	0.221	0.8281	0.097	0.852	0.1566	0.6758	0.1278	0.7181	0.0397	0.6973	0.0894	0.6931	0.0894
		50.2439	2 days, 2:14:38	0.3746	0.0629	1.9677	0.1567	2.2913	0.0777	2.1889	0.203	0.8283	0.0982	0.8532	0.1574	0.6793	0.1249	0.7139	0.0461	0.7012	0.0911	0.6962	0.0845
		50.4933	2 days, 2:29:36	0.3732	0.0605	1.9775	0.1519	2.3107	0.076	2.2193	0.1933	0.8283	0.0903	0.8564	0.1553	0.6795	0.1214	0.7173	0.0406	0.694	0.0918	0.6954	0.0811
		50.7428	2 days, 2:44:34	0.373	0.0608	1.9852	0.1415	2.351	0.0776	2.2402	0.2009	0.833	0.0848	0.8619	0.1568	0.6803	0.124	0.7153	0.0396	0.6929	0.0864	0.6986	0.0814
		50.9922	2 days, 2:59:32	0.3693	0.0622	2.0022	0.13	2.3678	0.0861	2.261	0.1817	0.8369	0.0793	0.8678	0.1555	0.6833	0.1279	0.7134	0.0408	0.6992	0.0886	0.701	0.0755
		51.2417	2 days, 3:14:30	0.3693	0.0614	2.0349	0.1611	2.4067	0.0941	2.2597	0.1646	0.8375	0.0786	0.868	0.1571	0.6828	0.1319	0.7153	0.047	0.7023	0.0917	0.6984	0.0766
		51.4911	2 days, 3:29:28	0.3679	0.0616	2.0416	0.162	2.4104	0.1137	2.2839	0.1865	0.8374	0.0761	0.8722	0.1605	0.6846	0.1324	0.7116	0.0441	0.7073	0.0908	0.699	0.078
		51.7406	2 days, 3:44:26	0.3638	0.0622	2.0618	0.1578	2.4292	0.1413	2.3167	0.1892	0.8427	0.0847	0.8761	0.1591	0.6835	0.1294	0.7136	0.0428	0.7088	0.0901	0.6972	0.0787
		51.99	2 days, 3:59:24	0.3593	0.0609	2.0681	0.1441	2.4415	0.1521	2.3411	0.1929	0.8483	0.0803	0.8736	0.1562	0.6876	0.1279	0.7133	0.0445	0.7109	0.0907	0.696	0.0793
		52.2394	2 days, 4:14:22	0.3593	0.062	2.0783	0.1486	2.4564	0.1408	2.376	0.2136	0.8528	0.0808	0.872	0.1528	0.6881	0.1352	0.7136	0.0397	0.7125	0.0889	0.6991	0.0812
		52.4889	2 days, 4:29:20	0.357	0.0629	2.0812	0.152	2.4798	0.134	2.3958	0.2024	0.8574	0.0792	0.8785	0.15	0.6913	0.138	0.7151	0.0452	0.7081	0.081	0.6981	0.0785
		52.7383	2 days, 4:44:18	0.3571	0.059	2.0956	0.147	2.5021	0.1328	2.4091	0.197	0.8585	0.0841	0.8745	0.1476	0.6906	0.1375	0.7036	0.0418	0.7097	0.0871	0.6978	0.086
		52.9878	2 days, 4:59:16	0.3554	0.0607	2.0982	0.161	2.5227	0.1133	2.4197	0.2163	0.8625	0.0885	0.8786	0.1527	0.6909	0.1356	0.7082	0.0453	0.7091	0.0929	0.6993	0.0835
		53.2372	2 days, 5:14:14	0.3572	0.0594	2.1105	0.1546	2.5548	0.1122	2.4447	0.2193	0.8657	0.0889	0.8825	0.1474	0.6927	0.1387	0.7081	0.0445	0.7075	0.0979	0.6953	0.0782
		53.4867	2 days, 5:29:12	0.3557	0.058	2.1255	0.1728	2.5855	0.1142	2.4587	0.2235	0.8719	0.0857	0.889	0.1417	0.6957	0.1402	0.7117	0.0455	0.7096	0.0968	0.6979	0.0813
		53.7361	2 days, 5:44:10	0.3567	0.0557	2.1447	0.1802	2.6054	0.1087	2.4996	0.2527	0.8711	0.089	0.8885	0.1446	0.6948	0.1452	0.7179	0.0486	0.7129	0.0988	0.7012	0.0829
		53.9856	2 days, 5:59:08	0.3523	0.0549	2.168	0.182	2.6266	0.1096	2.5408	0.2482	0.8742	0.0887	0.8882	0.1482	0.6988	0.1464	0.7198	0.05	0.7151	0.1027	0.7012	0.0871
		54.235	2 days, 6:14:06	0.3514	0.0563	2.1798	0.1888	2.642	0.0995	2.574	0.2434	0.8758	0.0852	0.894	0.1461	0.7002	0.1421	0.717	0.0519	0.7148	0.1035	0.6996	0.0876
		54.4844	2 days, 6:29:04	0.3493	0.0609	2.1832	0.189	2.6616	0.1028	2.5961	0.2591	0.8759	0.0885	0.8953	0.1558	0.7011	0.1421	0.7125	0.0488	0.7144	0.1025	0.7001	0.0866
		54.7339	2 days, 6:44:02	0.3455	0.0616	2.2094	0.1899	2.6962	0.0887	2.6186	0.2636	0.8772	0.0905	0.8997	0.1527	0.7043	0.1439	0.711	0.0466	0.714	0.1013	0.697	0.0835
		54.9833	2 days, 6:59:00	0.3435	0.0629	2.2228	0.1764	2.7044	0.0938	2.6441	0.2606	0.8833	0.0886	0.9033	0.1459	0.7042	0.1393	0.7151	0.0455	0.7154	0.1049	0.7016	0.0862
		55.2328	2 days, 7:13:58	0.3441	0.0595	2.2314	0.1794	2.7307	0.0985	2.6713	0.2643	0.8843	0.0824	0.9027	0.1511	0.7029	0.1354	0.714	0.0423	0.7144	0.102	0.7025	0.0892
		55.4822	2 days, 7:28:56	0.3446	0.059	2.242	0.1888	2.7698	0.1098	2.6977	0.2718	0.8873	0.093	0.9095	0.1494	0.7077	0.1371	0.7156	0.0454	0.7091	0.0959	0.7042	0.0821
		55.7317	2 days, 7:43:54	0.344	0.0571	2.2486	0.1778	2.8093	0.1056	2.7195	0.2876	0.8896	0.0944	0.9115	0.1607	0.705	0.134	0.7164	0.0455	0.7066	0.096	0.7035	0.0869
		55.9811	2 days, 7:58:52	0.3396	0.0551	2.2688	0.1711	2.8276	0.1157	2.761	0.2978	0.8864	0.089	0.9086	0.1598	0.7084	0.1359	0.7135	0.0396	0.7076	0.0947	0.7064	0.0865
		56.2306	2 days, 8:13:50	0.3382	0.0579	2.2847	0.1915	2.832	0.1113	2.7683	0.309	0.8834	0.09	0.9114	0.1587	0.7092	0.1382	0.7108	0.0448	0.7095	0.0974	0.7097	0.0918
		56.48	2 days, 8:28:48	0.3366	0.0596	2.3019	0.1897	2.8654	0.1182	2.792	0.3199	0.8867	0.0916	0.913	0.1555	0.7072	0.1361	0.7109	0.0466	0.7139	0.0978	0.7092	0.0895
		56.7294	2 days, 8:43:46	0.3341	0.06	2.3164	0.1915	2.875	0.1319	2.806	0.3119	0.8936	0.0968	0.9091	0.1589	0.7074	0.1373	0.7034	0.0471	0.7134	0.0966	0.7079	0.088
		56.9789	2 days, 8:58:44	0.3351	0.0578	2.3194	0.1976	2.8998	0.136	2.8387	0.2949	0.8967	0.0984	0.9127	0.1593	0.7105	0.1349	0.7074	0.0467	0.707	0.0952	0.7032	0.0956
		57.2283	2 days, 9:13:42	0.3356	0.0567	2.3232	0.189	2.9215	0.1314	2.8624	0.2991	0.8959	0.0868	0.9182	0.1614	0.7097	0.1384	0.707	0.0522	0.7046	0.0964	0.7042	0.0921
		57.4778	2 days, 9:28:40	0.3329	0.0605	2.3277	0.1734	2.9479	0.1296	2.887	0.2951	0.8911	0.0822	0.9187	0.1595	0.7114	0.1351	0.7071	0.0524	0.7072	0.0951	0.7078	0.0937
		57.7272	2 days, 9:43:38	0.3294	0.0595	2.3357	0.1664	2.9616	0.1096	2.9298	0.2822	0.901	0.0933	0.9275	0.1596	0.7111	0.1372	0.7057	0.0493	0.708	0.0926	0.7086	0.087
		57.9767	2 days, 9:58:36	0.3276	0.0565	2.3417	0.1541	3.0079	0.1481	2.9693	0.3043	0.9042	0.0909	0.9296	0.1572	0.7106	0.1347	0.7081	0.0538	0.7056	0.0888	0.7103	0.0903
		58.2261	2 days, 10:13:34	0.3259	0.056	2.3646	0.1655	3.0136	0.1368	2.9782	0.3282	0.9062	0.0952	0.931	0.165	0.714	0.1403	0.71	0.0528	0.7062	0.0903	0.7103	0.0878
		58.4756	2 days, 10:28:32	0.3249	0.059	2.3536	0.1663	3.0333	0.1495	2.9987	0.3098	0.907	0.091	0.9347	0.1677	0.7118	0.1369	0.7135	0.0486	0.7117	0.093	0.7097	0.0833
		58.725	2 days, 10:43:30	0.326	0.061	2.3742	0.1799	3.0508	0.1667	3.0037	0.3169	0.9114	0.1004	0.9334	0.1669	0.713	0.1412	0.7135	0.0505	0.7118	0.0933	0.7082	0.0855
		58.9744	2 days, 10:58:28	0.3218	0.0637	2.3908	0.1832	3.0817	0.1577	3.0041	0.2851	0.9212	0.0888	0.9338	0.1644	0.7207	0.143	0.711	0.0493	0.7107	0.0898	0.7045	0.0931
		59.2239	2 days, 11:13:26	0.3204	0.0643	2.4061	0.1949	3.0964	0.1358	3.0181	0.2812	0.9211	0.0943	0.9348	0.1614	0.7157	0.1391	0.7098	0.054	0.712	0.092	0.7083	0.096
		59.4733	2 days, 11:28:24	0.318	0.0618	2.3947	0.209	3.1236	0.1462	3.0331	0.3029	0.9287	0.0914	0.9407	0.1632	0.7169	0.1419	0.712	0.0526	0.7065	0.0886	0.7053	0.088
		59.7228	2 days, 11:43:22	0.3141	0.0612	2.4133	0.221	3.158	0.1257	3.0508	0.3022	0.9314	0.0901	0.9441	0.1657	0.7225	0.1356	0.7158	0.0504	0.7056	0.0886	0.7127	0.0862
		59.9722	2 days, 11:58:20	0.3136	0.0609	2.4138	0.2342	3.1906	0.119	3.0553	0.282	0.9271	0.0939	0.9447	0.1653	0.7229	0.1395	0.7118	0.0488	0.7071	0.0915	0.7086	0.0866
		60.2217	2 days, 12:13:18	0.3118	0.059	2.4413	0.2357	3.2031	0.1163	3.0913	0.2744	0.9248	0.0913	0.9458	0.168	0.7248	0.1367	0.7135	0.0546	0.7076	0.0873	0.7097	0.0859
		60.4711	2 days, 12:28:16	0.3085	0.0591	2.4514	0.2348	3.2251	0.1198	3.1158	0.2741	0.9221	0.0969	0.9428	0.1678	0.7279	0.1381	0.7063	0.0506	0.7049	0.0947	0.7114	0.0844
		60.7206	2 days, 12:43:14	0.3057	0.0619	2.4586	0.2328	3.2305	0.116	3.1418	0.2554	0.9238	0.0981	0.9424	0.165	0.7259	0.1413	0.708	0.0455	0.7005	0.0884	0.7144	0.0852
		60.97	2 days, 12:58:12	0.3071	0.0588	2.4711	0.2366	3.2511	0.1237	3.1688	0.2592	0.9286	0.1027	0.9451	0.169	0.7244	0.1388	0.7029	0.0465	0.7022	0.0881	0.708	0.0845
		61.2194	2 days, 13:13:10	0.3042	0.0579	2.4855	0.253	3.2805	0.1318	3.2051	0.2434	0.9297	0.1014	0.9504	0.1794	0.7276	0.1397	0.7052	0.0463	0.695	0.0901	0.7092	0.0857
		61.4689	2 days, 13:28:08	0.3044	0.0568	2.5022	0.2449	3.2822	0.1278	3.2375	0.2395	0.9324	0.0917	0.9535	0.1679	0.7288	0.1426	0.7086	0.0455	0.696	0.0957	0.7058	0.0839
		61.7183	2 days, 13:43:06	0.3012	0.0547	2.4927	0.2537	3.2785	0.0953	3.2648	0.2508	0.929	0.0928	0.9535	0.163	0.7253	0.1419	0.709	0.0462	0.6989	0.0964	0.708	0.0828
		61.9678	2 days, 13:58:04	0.2999	0.0593	2.4834	0.248	3.3125	0.1094	3.2815	0.2534	0.9334	0.1019	0.9563	0.1561	0.7266	0.1407	0.706	0.0449	0.6992	0.0933	0.7096	0.0806
		62.2172	2 days, 14:13:02	0.2965	0.0569	2.4999	0.2537	3.3386	0.1157	3.2942	0.2576	0.9301	0.0947	0.9608	0.1625	0.7252	0.1446	0.6997	0.0428	0.7004	0.0903	0.7105	0.0809
		62.4667	2 days, 14:28:00	0.2948	0.0599	2.5118	0.2563	3.3864	0.1098	3.3175	0.2523	0.9312	0.1075	0.9607	0.1649	0.7301	0.1446	0.7027	0.0395	0.7017	0.0978	0.711	0.0726
		62.7161	2 days, 14:42:58	0.2916	0.0582	2.4956	0.2452	3.4095	0.1126	3.3601	0.2727	0.9323	0.1066	0.9635	0.1651	0.7337	0.1447	0.7048	0.0406	0.7042	0.101	0.7137	0.0728
		62.9656	2 days, 14:57:56	0.289	0.0555	2.5006	0.2512	3.4214	0.1048	3.3735	0.3108	0.9361	0.0979	0.9616	0.1635	0.7345	0.1467	0.7023	0.0332	0.704	0.0994	0.7114	0.0808
		63.215	2 days, 15:12:54	0.292	0.0589	2.5152	0.2467	3.4479	0.1117	3.3729	0.3156	0.9355	0.1049	0.9619	0.1615	0.7351	0.1458	0.6998	0.0378	0.7022	0.0928	0.7104	0.0761
		63.4644	2 days, 15:27:52	0.2879	0.0588	2.5146	0.2489	3.4477	0.1175	3.3813	0.2977	0.9379	0.0971	0.9639	0.1631	0.732	0.1463	0.6971	0.0375	0.7	0.0941	0.7073	0.0783
		63.7139	2 days, 15:42:50	0.2884	0.0595	2.5321	0.245	3.4746	0.1023	3.4009	0.2584	0.9386	0.1018	0.9592	0.1639	0.7304	0.1493	0.6918	0.0406	0.7051	0.0979	0.7104	0.0807
		63.9633	2 days, 15:57:48	0.2861	0.0554	2.5229	0.2498	3.5005	0.1148	3.4188	0.2391	0.9399	0.0971	0.9561	0.1633	0.7316	0.1503	0.6888	0.0365	0.7043	0.1018	0.7073	0.0821
		64.2128	2 days, 16:12:46	0.2837	0.0544	2.5338	0.2829	3.4892	0.1057	3.4229	0.2498	0.9449	0.092	0.9611	0.1617	0.7353	0.1479	0.6904	0.0408	0.7031	0.1013	0.7063	0.0827
		64.4622	2 days, 16:27:44	0.2844	0.0567	2.537	0.2798	3.521	0.1192	3.447	0.2681	0.9434	0.0918	0.9563	0.1597	0.737	0.1436	0.6929	0.0406	0.7051	0.101	0.7113	0.0881
		64.7117	2 days, 16:42:42	0.2791	0.0583	2.5478	0.2828	3.5605	0.1037	3.4744	0.2831	0.9495	0.0888	0.9596	0.1597	0.7373	0.1395	0.6927	0.0457	0.7033	0.0975	0.7095	0.0887
		64.9611	2 days, 16:57:40	0.2776	0.0571	2.5509	0.2934	3.562	0.0948	3.4964	0.2689	0.9548	0.0959	0.9593	0.1534	0.7373	0.1414	0.6908	0.0462	0.7034	0.0983	0.7101	0.0911
		65.2106	2 days, 17:12:38	0.2771	0.0586	2.5491	0.2856	3.5808	0.1018	3.5535	0.2879	0.9506	0.0923	0.9673	0.1633	0.7366	0.1401	0.6907	0.0355	0.6995	0.0993	0.7107	0.0891
		65.46	2 days, 17:27:36	0.2772	0.058	2.5619	0.2734	3.5908	0.0994	3.5744	0.2619	0.9453	0.0969	0.973	0.1693	0.7384	0.1438	0.6845	0.0396	0.6982	0.0978	0.7099	0.0885
		65.7094	2 days, 17:42:34	0.2728	0.0585	2.5629	0.2533	3.6085	0.1002	3.5983	0.2733	0.9411	0.1017	0.9738	0.1658	0.7409	0.1429	0.687	0.0367	0.6972	0.0973	0.7083	0.0904
		65.9589	2 days, 17:57:32	0.2714	0.0607	2.5719	0.2505	3.6377	0.1223	3.6315	0.2929	0.9453	0.1101	0.9793	0.165	0.7372	0.1409	0.6906	0.0361	0.6926	0.0985	0.7054	0.0894
		66.2083	2 days, 18:12:30	0.2649	0.0618	2.5777	0.2452	3.6486	0.1245	3.6634	0.2947	0.9498	0.1031	0.9792	0.1666	0.7367	0.1455	0.6891	0.0364	0.6964	0.1019	0.7074	0.0889
		66.4578	2 days, 18:27:28	0.2615	0.0593	2.5829	0.2498	3.6615	0.1233	3.6926	0.2726	0.9497	0.1042	0.9814	0.1591	0.7386	0.1506	0.691	0.0374	0.6925	0.1042	0.7075	0.0848
		66.7072	2 days, 18:42:26	0.2609	0.058	2.5785	0.26	3.665	0.1027	3.7307	0.3032	0.9498	0.0999	0.9821	0.1562	0.7383	0.1495	0.6912	0.0398	0.6943	0.1023	0.7069	0.0865
		66.9567	2 days, 18:57:24	0.2603	0.0607	2.5872	0.2658	3.6879	0.098	3.7371	0.3116	0.9521	0.1016	0.9826	0.165	0.7338	0.1512	0.6866	0.0361	0.6924	0.096	0.7068	0.0887
		67.2061	2 days, 19:12:22	0.2564	0.0645	2.5849	0.2606	3.7071	0.1121	3.7588	0.3069	0.9556	0.1053	0.9829	0.1719	0.7345	0.1473	0.6868	0.0356	0.6906	0.0999	0.7029	0.0915
		67.4556	2 days, 19:27:20	0.2566	0.0639	2.5884	0.2657	3.7278	0.1147	3.7492	0.2928	0.9555	0.1073	0.982	0.1714	0.7375	0.1455	0.6869	0.043	0.6923	0.1024	0.7053	0.0886
		67.705	2 days, 19:42:18	0.2587	0.0629	2.6058	0.2782	3.7452	0.1218	3.7671	0.2948	0.9541	0.1154	0.9754	0.1683	0.7403	0.1525	0.6867	0.0368	0.695	0.0989	0.7006	0.093
		67.9544	2 days, 19:57:16	0.2561	0.062	2.6162	0.2641	3.7787	0.1064	3.7839	0.3303	0.9585	0.1155	0.9762	0.1684	0.7417	0.1476	0.6904	0.0389	0.6946	0.0999	0.7025	0.0915
		68.2039	2 days, 20:12:14	0.2548	0.0637	2.6034	0.2551	3.7679	0.1064	3.7854	0.3431	0.956	0.1105	0.977	0.167	0.7443	0.146	0.6881	0.0346	0.6925	0.098	0.7038	0.0926
		68.4533	2 days, 20:27:12	0.2504	0.0609	2.5892	0.2661	3.7727	0.126	3.8241	0.3588	0.9537	0.1102	0.983	0.1629	0.7422	0.1492	0.6837	0.0375	0.6945	0.0993	0.7042	0.0984
		68.7028	2 days, 20:42:10	0.2473	0.058	2.5782	0.2452	3.7913	0.1219	3.839	0.341	0.9518	0.1118	0.9793	0.1511	0.7467	0.1481	0.679	0.0335	0.6918	0.0966	0.7006	0.1039
		68.9522	2 days, 20:57:08	0.2389	0.0565	2.5774	0.2617	3.7842	0.1168	3.8555	0.293	0.9385	0.1067	0.9669	0.1481	0.7393	0.1475	0.6737	0.034	0.6775	0.0934	0.69	0.1017
		69.2017	2 days, 21:12:06	0.2369	0.0557	2.5954	0.2675	3.8007	0.1329	3.8479	0.2679	0.9405	0.1063	0.9653	0.1498	0.7363	0.1421	0.6698	0.0338	0.678	0.0958	0.6874	0.0975
		69.4511	2 days, 21:27:04	0.2268	0.0575	2.5723	0.2652	3.79	0.1399	3.8381	0.2577	0.9232	0.1084	0.9515	0.1495	0.7249	0.1346	0.6585	0.0404	0.6636	0.0928	0.6789	0.0977
		69.7006	2 days, 21:42:02	0.2249	0.0569	2.5559	0.2335	3.7845	0.1158	3.8562	0.2628	0.9237	0.1035	0.9459	0.144	0.7202	0.1328	0.6563	0.0431	0.6569	0.0935	0.6795	0.0971
		69.95	2 days, 21:57:00	0.2232	0.0555	2.5698	0.2271	3.8154	0.1172	3.8916	0.2818	0.9223	0.1131	0.9564	0.1434	0.7245	0.1377	0.6596	0.0457	0.6625	0.1006	0.6821	0.1009
		70.1994	2 days, 22:11:58	0.2224	0.0553	2.5687	0.2418	3.8138	0.0835	3.8977	0.26	0.9213	0.1125	0.9524	0.1425	0.7228	0.1392	0.6607	0.0459	0.6628	0.0994	0.6828	0.1003
		70.4489	2 days, 22:26:56	0.2174	0.0581	2.5542	0.2549	3.8207	0.1114	3.9407	0.2717	0.9211	0.111	0.9511	0.1438	0.7241	0.142	0.6556	0.052	0.6604	0.0992	0.6774	0.1026
		70.6983	2 days, 22:41:54	0.2118	0.0565	2.5679	0.271	3.8384	0.1222	3.9677	0.265	0.9285	0.1145	0.9588	0.1435	0.7271	0.1482	0.6538	0.0505	0.6611	0.0993	0.6802	0.1028
		70.9478	2 days, 22:56:52	0.2098	0.0552	2.5997	0.2781	3.847	0.1272	3.969	0.2587	0.9293	0.1127	0.9699	0.147	0.7324	0.1495	0.6535	0.0459	0.6706	0.1048	0.6777	0.0913
		71.1972	2 days, 23:11:50	0.2077	0.0555	2.5987	0.2547	3.8622	0.1483	3.9728	0.2474	0.9391	0.1158	0.9779	0.1441	0.7401	0.1491	0.6546	0.0458	0.6686	0.1028	0.6831	0.09
		71.4467	2 days, 23:26:48	0.2105	0.0533	2.6284	0.2687	3.8665	0.1204	4.013	0.2385	0.9514	0.1219	0.9892	0.1506	0.7474	0.1461	0.659	0.0446	0.6706	0.1032	0.6845	0.0862
		71.6961	2 days, 23:41:46	0.2139	0.0528	2.6426	0.2928	3.8933	0.1107	4.0403	0.2442	0.9594	0.1262	0.9948	0.146	0.7499	0.1514	0.6587	0.0458	0.6718	0.1016	0.6886	0.0853
		71.9456	2 days, 23:56:44	0.216	0.0527	2.6552	0.2897	3.9207	0.1393	4.0629	0.2376	0.9692	0.1315	1.0032	0.1475	0.7527	0.1544	0.6626	0.0487	0.674	0.1012	0.6955	0.0935
		72.195	3 days, 0:11:42	0.22	0.055	2.6558	0.2831	3.9287	0.1509	4.0792	0.2401	0.9741	0.1275	1.0108	0.158	0.7612	0.1582	0.6619	0.0509	0.6818	0.1037	0.6961	0.0966
		72.4444	3 days, 0:26:40	0.2187	0.0552	2.6558	0.2837	3.9362	0.1588	4.0841	0.2114	0.9781	0.1256	1.019	0.1658	0.763	0.1618	0.6622	0.0489	0.68	0.1064	0.6984	0.0963
		72.6939	3 days, 0:41:38	0.2167	0.0533	2.6397	0.2773	3.928	0.1668	4.0933	0.2194	0.9816	0.1242	1.0162	0.1599	0.7614	0.1641	0.6649	0.0439	0.6798	0.1059	0.6989	0.0964
		72.9433	3 days, 0:56:36	0.216	0.0571	2.6238	0.2799	3.9275	0.1451	4.0864	0.2095	0.9782	0.1228	1.0137	0.1676	0.7577	0.1608	0.6677	0.0451	0.6776	0.1019	0.6964	0.0945
		73.1928	3 days, 1:11:34	0.2137	0.0556	2.6253	0.2887	3.936	0.1725	4.0968	0.1963	0.976	0.1241	1.0097	0.166	0.7593	0.157	0.6649	0.052	0.6794	0.1056	0.7016	0.0997
		73.4422	3 days, 1:26:32	0.2145	0.0527	2.6079	0.2653	3.961	0.19	4.1129	0.2113	0.9712	0.1213	1.0064	0.1686	0.7637	0.159	0.6647	0.0522	0.6781	0.103	0.7045	0.0988
		73.6917	3 days, 1:41:30	0.2125	0.0515	2.6001	0.271	3.9481	0.169	4.1092	0.1994	0.9677	0.12	1.0054	0.1606	0.7591	0.1556	0.6598	0.049	0.6765	0.101	0.7006	0.0976
		73.9411	3 days, 1:56:28	0.2072	0.0502	2.602	0.2819	3.9412	0.1512	4.1299	0.221	0.9621	0.1142	1.0009	0.161	0.757	0.1546	0.6623	0.0537	0.6749	0.1031	0.6959	0.1011
		74.1906	3 days, 2:11:26	0.2032	0.053	2.595	0.2682	3.9508	0.1175	4.1365	0.2159	0.9543	0.1144	0.9944	0.164	0.7551	0.1548	0.6556	0.0523	0.6713	0.1001	0.6917	0.1022
		74.44	3 days, 2:26:24	0.201	0.0536	2.5878	0.2671	3.9647	0.1308	4.1385	0.2083	0.9518	0.1103	0.9941	0.1592	0.7534	0.154	0.6548	0.0491	0.6668	0.1015	0.688	0.1039
		74.6894	3 days, 2:41:22	0.1956	0.0504	2.5767	0.2584	3.9746	0.1391	4.1364	0.2269	0.9443	0.1062	0.9908	0.1585	0.7526	0.1575	0.6548	0.0463	0.658	0.0992	0.686	0.1051
		74.9389	3 days, 2:56:20	0.1924	0.0506	2.5637	0.2555	3.9528	0.1504	4.1669	0.2268	0.9383	0.0989	0.9874	0.1562	0.7524	0.1601	0.6503	0.047	0.6604	0.0997	0.682	0.0983
		75.1883	3 days, 3:11:18	0.1882	0.0531	2.5415	0.2652	3.9473	0.1548	4.1506	0.2189	0.9431	0.1013	0.9869	0.1556	0.7505	0.1542	0.6435	0.0497	0.6621	0.0968	0.6802	0.0961
		75.4378	3 days, 3:26:16	0.1857	0.0525	2.5361	0.2411	3.9516	0.1597	4.154	0.2241	0.943	0.1124	0.9873	0.1505	0.7481	0.1534	0.6394	0.0515	0.6599	0.1019	0.6866	0.0944
		75.6872	3 days, 3:41:14	0.1868	0.048	2.5431	0.2536	3.9732	0.1481	4.2132	0.2432	0.9472	0.1183	0.9937	0.156	0.752	0.1528	0.6389	0.0476	0.665	0.1032	0.6882	0.0938
		75.9367	3 days, 3:56:12	0.1875	0.0487	2.5549	0.2759	3.9762	0.1535	4.2268	0.2241	0.9532	0.1171	0.9966	0.1498	0.7537	0.1532	0.6367	0.045	0.664	0.107	0.6855	0.0888
		76.1861	3 days, 4:11:10	0.1859	0.0487	2.5633	0.2737	4.0052	0.1311	4.2384	0.2236	0.9554	0.118	1.0074	0.1563	0.7599	0.1563	0.6331	0.0434	0.6669	0.1047	0.6881	0.0967
		76.4356	3 days, 4:26:08	0.1865	0.0483	2.5617	0.2674	4.0185	0.1298	4.2581	0.2285	0.9644	0.1196	1.0115	0.1548	0.7587	0.15	0.6338	0.0503	0.6688	0.1056	0.6898	0.1001
		76.685	3 days, 4:41:06	0.1879	0.05	2.5751	0.2822	4.0429	0.0956	4.2694	0.2408	0.9678	0.1166	1.009	0.152	0.7578	0.1553	0.6311	0.0512	0.6626	0.1132	0.6924	0.1026
		76.9344	3 days, 4:56:04	0.1843	0.0472	2.5642	0.2608	4.0363	0.1208	4.2875	0.2198	0.9699	0.1177	1.006	0.1554	0.7576	0.151	0.6289	0.0461	0.6658	0.1108	0.6919	0.0988
		77.1839	3 days, 5:11:02	0.1839	0.0524	2.5748	0.2804	4.0729	0.1215	4.2955	0.2337	0.9756	0.1078	1.0122	0.1602	0.7585	0.1502	0.6288	0.0414	0.6628	0.1123	0.6898	0.0965
		77.4333	3 days, 5:26:00	0.1821	0.049	2.5839	0.2804	4.0815	0.1395	4.3071	0.2055	0.9795	0.1159	1.0138	0.1577	0.7574	0.1518	0.6247	0.0386	0.6647	0.1097	0.6904	0.1003
		77.6828	3 days, 5:40:58	0.1808	0.0458	2.5702	0.2773	4.0587	0.1393	4.3271	0.2058	0.9799	0.1166	1.0144	0.1626	0.7599	0.1505	0.623	0.0364	0.6614	0.1103	0.6919	0.1013
		77.9322	3 days, 5:55:56	0.1792	0.0482	2.5787	0.2692	4.08	0.1082	4.3464	0.2046	0.9873	0.1202	1.017	0.1707	0.76	0.1461	0.6255	0.0418	0.6601	0.1064	0.6898	0.1043
		78.1817	3 days, 6:10:54	0.1786	0.0482	2.5782	0.2671	4.0688	0.0965	4.3614	0.2039	0.9844	0.1226	1.0193	0.171	0.7686	0.147	0.623	0.0445	0.6615	0.1085	0.6841	0.1082
		78.4311	3 days, 6:25:52	0.1747	0.0485	2.5676	0.2675	4.0809	0.0677	4.3775	0.2358	0.9841	0.1202	1.0164	0.166	0.7721	0.1542	0.6255	0.0371	0.6656	0.1078	0.6767	0.1071
		78.6806	3 days, 6:40:50	0.1736	0.0495	2.5685	0.2634	4.0632	0.0857	4.3941	0.2451	0.9844	0.121	1.0191	0.1626	0.7688	0.147	0.6178	0.0348	0.6646	0.1067	0.6767	0.1001
		78.93	3 days, 6:55:48	0.17	0.051	2.5425	0.2682	4.0648	0.0556	4.401	0.2286	0.9778	0.1093	1.0202	0.1577	0.7684	0.1466	0.6208	0.0391	0.6608	0.1105	0.6786	0.0981
		79.1794	3 days, 7:10:46	0.1699	0.0504	2.537	0.2778	4.0883	0.0702	4.4214	0.2082	0.9824	0.1135	1.0301	0.1616	0.7728	0.1485	0.6215	0.0413	0.6594	0.1125	0.6799	0.0948
		79.4289	3 days, 7:25:44	0.1692	0.0511	2.5311	0.2892	4.0711	0.0827	4.3875	0.1817	0.9829	0.1144	1.0298	0.1623	0.7768	0.1517	0.6229	0.0423	0.6569	0.1058	0.683	0.0907
		79.6783	3 days, 7:40:42	0.1667	0.054	2.5529	0.2911	4.0784	0.0895	4.3733	0.1652	0.9836	0.1189	1.0327	0.1595	0.7772	0.1503	0.6196	0.0433	0.6558	0.1021	0.6837	0.0931
		79.9278	3 days, 7:55:40	0.1639	0.0522	2.5549	0.2906	4.0947	0.0889	4.4056	0.1639	0.9874	0.1118	1.0368	0.1598	0.7775	0.1567	0.6167	0.0352	0.6554	0.1065	0.6853	0.0921
		80.1772	3 days, 8:10:38	0.1641	0.0508	2.5563	0.2695	4.0925	0.1078	4.4154	0.1567	0.9941	0.1113	1.0316	0.1541	0.7768	0.1638	0.6138	0.0361	0.6567	0.1047	0.685	0.0921
		80.4267	3 days, 8:25:36	0.1597	0.0501	2.5589	0.2627	4.1059	0.1223	4.4217	0.1764	0.9856	0.1033	1.0332	0.1506	0.7815	0.1637	0.6181	0.0312	0.6577	0.1098	0.6812	0.0936
		80.6761	3 days, 8:40:34	0.1581	0.0477	2.5551	0.2599	4.124	0.0999	4.4351	0.1839	0.9794	0.0954	1.0318	0.1414	0.7816	0.1623	0.6134	0.0345	0.6552	0.1072	0.6853	0.0991
		80.9256	3 days, 8:55:32	0.1592	0.0486	2.5513	0.2519	4.1233	0.1248	4.45	0.1858	0.9855	0.0962	1.0265	0.1418	0.7771	0.1636	0.6174	0.0354	0.6583	0.1115	0.6815	0.0968
		81.175	3 days, 9:10:30	0.1595	0.0504	2.5448	0.2599	4.1186	0.1071	4.4416	0.1843	0.9825	0.1	1.0262	0.1409	0.7785	0.1633	0.62	0.0316	0.6574	0.1125	0.6819	0.1004
		81.4244	3 days, 9:25:28	0.1563	0.0484	2.5373	0.2717	4.1273	0.1342	4.4539	0.186	0.9805	0.104	1.0213	0.1428	0.7774	0.163	0.6157	0.0329	0.6518	0.113	0.6843	0.1069
		81.6739	3 days, 9:40:26	0.1544	0.0442	2.5323	0.2578	4.1409	0.117	4.4662	0.1996	0.9856	0.1083	1.027	0.1348	0.7758	0.1611	0.6146	0.0363	0.6519	0.1116	0.6827	0.1017
		81.9233	3 days, 9:55:24	0.1533	0.045	2.5223	0.2795	4.1375	0.1106	4.4964	0.1637	0.9871	0.1072	1.0306	0.1337	0.7753	0.1617	0.6177	0.031	0.6454	0.1072	0.6846	0.1046
		82.1728	3 days, 10:10:22	0.1516	0.045	2.5198	0.2761	4.1218	0.1125	4.492	0.1397	0.9856	0.1013	1.0271	0.1329	0.7783	0.16	0.6095	0.037	0.6468	0.1084	0.6779	0.1049
		82.4222	3 days, 10:25:20	0.1528	0.0439	2.5215	0.2725	4.1144	0.1066	4.5031	0.1609	0.9885	0.1039	1.0252	0.1251	0.7802	0.1611	0.609	0.0396	0.6465	0.1099	0.6787	0.1089
		82.6717	3 days, 10:40:18	0.1516	0.0477	2.5143	0.2828	4.1085	0.1063	4.5113	0.1468	0.9896	0.1055	1.0302	0.1326	0.7775	0.1592	0.6026	0.0427	0.6475	0.113	0.6783	0.108
		82.9211	3 days, 10:55:16	0.1509	0.045	2.5123	0.2765	4.1076	0.0982	4.5135	0.1813	0.9844	0.1006	1.0265	0.1355	0.7746	0.1559	0.599	0.0451	0.6502	0.1122	0.6829	0.108
		83.1706	3 days, 11:10:14	0.1467	0.046	2.5242	0.2821	4.1051	0.0933	4.5152	0.1804	0.9844	0.0976	1.0251	0.1401	0.7788	0.1578	0.5944	0.0435	0.6491	0.1114	0.6866	0.113
		83.42	3 days, 11:25:12	0.147	0.045	2.514	0.281	4.1124	0.102	4.5036	0.1679	0.9875	0.1017	1.0273	0.1384	0.7763	0.162	0.5952	0.0443	0.6479	0.1042	0.6889	0.1159
		83.6694	3 days, 11:40:10	0.1482	0.049	2.5119	0.2796	4.1211	0.0971	4.5056	0.1414	0.9896	0.1033	1.0327	0.1425	0.7792	0.159	0.5967	0.0465	0.6436	0.1002	0.6884	0.1184
		83.9189	3 days, 11:55:08	0.1447	0.0456	2.4999	0.2928	4.1115	0.1112	4.5134	0.1391	0.9816	0.0989	1.0337	0.145	0.778	0.161	0.5933	0.0433	0.6431	0.1019	0.6952	0.116
		84.1683	3 days, 12:10:06	0.1426	0.0463	2.4924	0.2833	4.1214	0.1183	4.5229	0.121	0.9819	0.1029	1.0388	0.1401	0.7781	0.1643	0.5938	0.0447	0.6419	0.1057	0.6915	0.1197
		84.4178	3 days, 12:25:04	0.1431	0.0468	2.4814	0.2906	4.104	0.0928	4.5279	0.0993	0.9795	0.1168	1.0407	0.1361	0.7747	0.1591	0.5961	0.0366	0.6375	0.1042	0.6902	0.1168
		84.6672	3 days, 12:40:02	0.1421	0.0442	2.4778	0.2776	4.0844	0.1171	4.5291	0.1311	0.9826	0.1194	1.0385	0.1412	0.7727	0.1635	0.6032	0.0388	0.636	0.1012	0.685	0.1096
		84.9167	3 days, 12:55:00	0.1406	0.0421	2.4746	0.283	4.08	0.1109	4.5247	0.1201	0.9874	0.112	1.0379	0.1455	0.7694	0.1607	0.6042	0.0406	0.6396	0.1054	0.6831	0.1062
		85.1661	3 days, 13:09:58	0.1368	0.0413	2.4695	0.2833	4.0729	0.1092	4.5252	0.0996	0.987	0.1054	1.0371	0.1438	0.7736	0.1643	0.6051	0.0383	0.6409	0.1041	0.6841	0.1046
		85.4156	3 days, 13:24:56	0.1348	0.0438	2.453	0.2837	4.0785	0.1036	4.5589	0.0853	0.9943	0.1027	1.0464	0.151	0.778	0.1676	0.6064	0.0348	0.642	0.1053	0.6844	0.106
		85.665	3 days, 13:39:54	0.1352	0.0448	2.4404	0.2861	4.0838	0.1146	4.5491	0.1086	0.9976	0.0936	1.0441	0.1508	0.7771	0.1692	0.6044	0.0372	0.6369	0.1078	0.6845	0.1009
		85.9144	3 days, 13:54:52	0.1319	0.0463	2.4428	0.2745	4.0873	0.1019	4.5489	0.1073	1.0005	0.0999	1.0466	0.1441	0.7783	0.1687	0.6078	0.0311	0.6368	0.1076	0.6812	0.1036
		86.1639	3 days, 14:09:50	0.1312	0.0467	2.4484	0.268	4.0641	0.118	4.5618	0.0863	0.9982	0.0987	1.0397	0.1442	0.774	0.1632	0.6036	0.037	0.6357	0.1108	0.6806	0.1064
		86.4133	3 days, 14:24:48	0.1298	0.0452	2.422	0.2724	4.062	0.0881	4.5464	0.0517	1.0039	0.1043	1.0529	0.151	0.7759	0.158	0.6012	0.0314	0.6385	0.1086	0.6843	0.1107
		86.6628	3 days, 14:39:46	0.1298	0.0434	2.4134	0.2698	4.0685	0.1032	4.5506	0.0521	1.0081	0.113	1.0506	0.1479	0.7746	0.1548	0.599	0.0325	0.6343	0.1055	0.6799	0.1104
		86.9122	3 days, 14:54:44	0.1279	0.0411	2.4094	0.2627	4.0711	0.1027	4.5415	0.0686	1.0127	0.1077	1.049	0.1539	0.7762	0.1568	0.5972	0.0245	0.6372	0.1098	0.6758	0.1156
		87.1617	3 days, 15:09:42	0.1276	0.041	2.3977	0.2564	4.0616	0.0944	4.5275	0.0647	1.0209	0.1146	1.0493	0.1568	0.7788	0.1574	0.5979	0.0209	0.6335	0.1082	0.6699	0.1117
		87.4111	3 days, 15:24:40	0.1257	0.0417	2.4086	0.2497	4.0803	0.1031	4.5378	0.1034	1.02	0.1153	1.0509	0.1522	0.7744	0.1596	0.5966	0.0288	0.6327	0.1045	0.6653	0.1117
		87.6606	3 days, 15:39:38	0.1234	0.0416	2.4131	0.2501	4.0811	0.1125	4.5463	0.1105	1.0136	0.1139	1.0536	0.1519	0.7785	0.16	0.5948	0.0349	0.6336	0.1066	0.6667	0.114
		87.91	3 days, 15:54:36	0.1236	0.0406	2.4228	0.258	4.075	0.1314	4.5552	0.0966	1.0142	0.0994	1.0541	0.1484	0.7766	0.1638	0.5966	0.0333	0.6305	0.1046	0.6698	0.1092
		88.1594	3 days, 16:09:34	0.1216	0.0409	2.4155	0.2609	4.0708	0.1306	4.5725	0.1048	1.0164	0.1031	1.0573	0.1518	0.7741	0.167	0.5932	0.0322	0.6286	0.1042	0.6738	0.1117
		88.4089	3 days, 16:24:32	0.1196	0.0425	2.4257	0.2558	4.0583	0.12	4.5494	0.1251	1.0213	0.1116	1.0568	0.144	0.7763	0.1741	0.5895	0.0347	0.6226	0.1035	0.6737	0.1138
		88.6583	3 days, 16:39:30	0.1184	0.0414	2.4225	0.2495	4.0642	0.1141	4.5553	0.1318	1.021	0.1149	1.0535	0.1452	0.7766	0.1708	0.589	0.0358	0.623	0.101	0.6733	0.1162
		88.9078	3 days, 16:54:28	0.1175	0.0384	2.4063	0.2428	4.059	0.1041	4.5698	0.1304	1.0192	0.1174	1.0562	0.1453	0.778	0.1653	0.5924	0.0332	0.6242	0.102	0.676	0.1163
		89.1572	3 days, 17:09:26	0.1151	0.0406	2.4016	0.2453	4.0834	0.1337	4.5624	0.1291	1.0185	0.1163	1.0553	0.1411	0.781	0.1626	0.5906	0.0318	0.6231	0.1016	0.6772	0.1226
		89.4067	3 days, 17:24:24	0.1138	0.0401	2.3824	0.2429	4.0867	0.1244	4.5487	0.1227	1.0134	0.1195	1.0586	0.1515	0.778	0.1649	0.5841	0.0377	0.6205	0.1082	0.6759	0.1226
		89.6561	3 days, 17:39:22	0.1133	0.0418	2.384	0.2352	4.0902	0.1273	4.5628	0.1132	1.0086	0.1273	1.0611	0.1449	0.7765	0.1644	0.5825	0.037	0.6212	0.1045	0.6762	0.1189
		89.9056	3 days, 17:54:20	0.1125	0.0398	2.3809	0.2276	4.0851	0.1438	4.5641	0.0914	1.011	0.1295	1.0604	0.1284	0.7763	0.1632	0.5851	0.0366	0.6236	0.1064	0.6733	0.116
		90.155	3 days, 18:09:18	0.1087	0.0393	2.3824	0.2266	4.0806	0.13	4.5617	0.0814	1.0023	0.1272	1.0558	0.1267	0.7756	0.1668	0.583	0.0355	0.6252	0.108	0.6713	0.1159
		90.4044	3 days, 18:24:16	0.1073	0.039	2.387	0.2352	4.0897	0.1222	4.5737	0.0902	1.0127	0.1205	1.0617	0.1278	0.7795	0.1669	0.5797	0.0328	0.6254	0.1071	0.6695	0.1089
		90.6539	3 days, 18:39:14	0.1067	0.0382	2.3752	0.2422	4.0767	0.1269	4.5867	0.0987	1.0156	0.1205	1.068	0.1285	0.7793	0.1663	0.5806	0.0341	0.6251	0.1058	0.6728	0.109
		90.9033	3 days, 18:54:12	0.1076	0.0416	2.3717	0.2404	4.0892	0.1386	4.6008	0.0833	1.0153	0.1278	1.0683	0.1345	0.7841	0.1645	0.576	0.0309	0.623	0.108	0.6734	0.1049
		91.1528	3 days, 19:09:10	0.1069	0.0404	2.3625	0.2398	4.0861	0.1402	4.5951	0.0711	1.0084	0.1217	1.0634	0.1281	0.7815	0.1595	0.577	0.0367	0.6256	0.1117	0.6737	0.1032
		91.4022	3 days, 19:24:08	0.1071	0.0409	2.3657	0.2561	4.0745	0.1295	4.5891	0.0717	1.0059	0.1161	1.0579	0.124	0.7831	0.1599	0.5784	0.0394	0.625	0.1154	0.6715	0.1026
		91.6517	3 days, 19:39:06	0.1062	0.0392	2.3503	0.2548	4.0624	0.1538	4.5577	0.0522	1.0084	0.1166	1.0584	0.1256	0.7811	0.1648	0.5794	0.044	0.6225	0.1106	0.6706	0.101
		91.9011	3 days, 19:54:04	0.1058	0.0392	2.3621	0.2678	4.059	0.1289	4.5716	0.0402	1.0112	0.1252	1.0695	0.1288	0.7832	0.1683	0.578	0.0459	0.619	0.1055	0.6674	0.1041
		92.1506	3 days, 20:09:02	0.1044	0.0407	2.3595	0.2631	4.0484	0.1483	4.5646	0.0409	1.0186	0.1277	1.0682	0.1346	0.7824	0.1707	0.5748	0.0481	0.6225	0.1071	0.6638	0.1034
		92.4	3 days, 20:24:00	0.1035	0.0406	2.3654	0.2677	4.0508	0.1533	4.5472	0.0408	1.0204	0.1253	1.0591	0.1367	0.781	0.1715	0.5705	0.0433	0.6217	0.1093	0.662	0.1046
		92.6494	3 days, 20:38:58	0.1006	0.0358	2.3724	0.2837	4.0503	0.1612	4.5245	0.067	1.0139	0.12	1.0614	0.1344	0.7807	0.1694	0.5707	0.0409	0.6188	0.1099	0.6635	0.1057
		92.8989	3 days, 20:53:56	0.1001	0.0358	2.3797	0.281	4.054	0.1752	4.5586	0.0568	1.0149	0.1198	1.0648	0.1449	0.7767	0.1689	0.5668	0.0384	0.6178	0.107	0.6656	0.1063
		93.1483	3 days, 21:08:54	0.0991	0.0382	2.3806	0.2723	4.0612	0.1843	4.5687	0.0569	1.0168	0.1207	1.0655	0.1384	0.7786	0.1757	0.5635	0.0369	0.6141	0.1066	0.6671	0.1094
		93.3978	3 days, 21:23:52	0.0973	0.038	2.3841	0.2771	4.0574	0.1822	4.559	0.0529	1.0133	0.1133	1.0634	0.1395	0.7783	0.1757	0.5634	0.0343	0.6135	0.1066	0.6627	0.1115
		93.6472	3 days, 21:38:50	0.0971	0.039	2.3813	0.2613	4.051	0.1879	4.5234	0.0415	1.0187	0.1109	1.057	0.1393	0.7788	0.1724	0.5619	0.0277	0.6053	0.1134	0.6594	0.1146
		93.8967	3 days, 21:53:48	0.0946	0.0376	2.381	0.2667	4.0488	0.1802	4.5204	0.0574	1.0193	0.1252	1.0592	0.1354	0.7707	0.1737	0.559	0.0199	0.6052	0.1122	0.6556	0.1154
		94.1461	3 days, 22:08:46	0.094	0.0399	2.3781	0.2559	4.0359	0.1609	4.5158	0.0684	1.0218	0.1178	1.0583	0.1279	0.7692	0.1714	0.558	0.02	0.605	0.112	0.6547	0.1165
		94.3956	3 days, 22:23:44	0.0938	0.0385	2.391	0.2599	4.0237	0.1696	4.5258	0.0749	1.0226	0.1163	1.06	0.1313	0.7688	0.1665	0.5581	0.0242	0.6048	0.1124	0.6557	0.1119
		94.645	3 days, 22:38:42	0.0922	0.0386	2.3873	0.2489	4.0294	0.1437	4.5407	0.0594	1.0184	0.1142	1.0637	0.126	0.7694	0.1703	0.5581	0.025	0.6008	0.1123	0.6551	0.1121
		94.8944	3 days, 22:53:40	0.0907	0.0373	2.3801	0.2514	4.0407	0.1532	4.5198	0.0476	1.0141	0.1126	1.0626	0.1278	0.7706	0.1724	0.5557	0.0251	0.5975	0.1134	0.6621	0.1138
		95.1439	3 days, 23:08:38	0.087	0.0357	2.3735	0.2557	4.0303	0.1587	4.5451	0.0572	1.0167	0.1142	1.0629	0.1276	0.7702	0.1735	0.5562	0.0299	0.5965	0.1117	0.6605	0.1182
		95.3933	3 days, 23:23:36	0.0867	0.0359	2.366	0.2493	4.0487	0.1568	4.5397	0.0719	1.0186	0.1148	1.062	0.1234	0.7683	0.1706	0.5534	0.0319	0.5966	0.1125	0.6582	0.1191
		95.6428	3 days, 23:38:34	0.0846	0.0357	2.3469	0.2601	4.0544	0.1543	4.5144	0.0663	1.0213	0.1112	1.063	0.124	0.7751	0.1676	0.5516	0.0361	0.5965	0.1071	0.6534	0.1198
		95.8922	3 days, 23:53:32	0.0853	0.0362	2.3451	0.2658	4.0477	0.1473	4.5191	0.056	1.021	0.1139	1.0589	0.1198	0.7754	0.1656	0.5508	0.0398	0.5991	0.1062	0.6529	0.1202
		96.1417	4 days, 0:08:30	0.0831	0.0381	2.3436	0.2598	4.0548	0.1524	4.5257	0.0557	1.0225	0.11	1.0512	0.1231	0.7729	0.1649	0.5529	0.0368	0.5913	0.1082	0.6539	0.116
		96.3911	4 days, 0:23:28	0.082	0.0362	2.348	0.26	4.0368	0.1581	4.5414	0.0474	1.0192	0.1188	1.0511	0.1228	0.7681	0.1664	0.5523	0.0385	0.5922	0.111	0.6548	0.1191
		96.6406	4 days, 0:38:26	0.0803	0.0362	2.3402	0.2662	4.0224	0.144	4.551	0.0281	1.011	0.1147	1.0525	0.1147	0.7693	0.1677	0.5522	0.0416	0.593	0.1132	0.6573	0.1202
		96.89	4 days, 0:53:24	0.0786	0.0354	2.3383	0.2711	4.0118	0.1627	4.5451	0.0324	1.0114	0.1178	1.0483	0.1117	0.7713	0.1688	0.5461	0.0385	0.5948	0.113	0.656	0.1178
		97.1394	4 days, 1:08:22	0.0769	0.035	2.3459	0.2712	4.0145	0.1546	4.5454	0.0403	1.0065	0.1099	1.0575	0.1127	0.7718	0.1686	0.5445	0.0416	0.5965	0.1132	0.6533	0.1206
		97.3889	4 days, 1:23:20	0.0777	0.0363	2.3314	0.2861	4.0303	0.148	4.5574	0.0388	1.0098	0.1169	1.0614	0.1164	0.7765	0.1709	0.5415	0.0427	0.5972	0.1138	0.6511	0.1191
		97.6383	4 days, 1:38:18	0.0748	0.0357	2.3355	0.3	4.037	0.1604	4.5333	0.0451	1.0128	0.1176	1.0634	0.1111	0.7797	0.1734	0.5402	0.0413	0.5916	0.1094	0.6487	0.1166
		97.8878	4 days, 1:53:16	0.0734	0.0344	2.3355	0.3214	4.0242	0.1558	4.5413	0.0466	1.0113	0.1184	1.0549	0.1104	0.7799	0.1701	0.543	0.0425	0.5914	0.1088	0.651	0.1243
		98.1372	4 days, 2:08:14	0.0724	0.0354	2.3308	0.3182	4.0206	0.1635	4.5491	0.051	1.0095	0.1247	1.0532	0.1067	0.7822	0.1698	0.5387	0.0411	0.588	0.1062	0.6502	0.1234
		98.3867	4 days, 2:23:12	0.071	0.0336	2.3224	0.298	4.0273	0.1775	4.5315	0.0513	1.0134	0.1192	1.0547	0.1108	0.7802	0.1659	0.5381	0.044	0.5859	0.1047	0.649	0.1264
		98.6361	4 days, 2:38:10	0.0696	0.0344	2.3262	0.2983	4.0402	0.1642	4.5309	0.0531	1.0182	0.1243	1.0523	0.1098	0.786	0.168	0.5381	0.0433	0.5821	0.106	0.6492	0.1263
		98.8856	4 days, 2:53:08	0.0687	0.0363	2.3204	0.2846	4.0145	0.1657	4.5307	0.0463	1.0229	0.1183	1.0535	0.11	0.783	0.1693	0.5439	0.0462	0.5844	0.1093	0.6467	0.1203
		99.135	4 days, 3:08:06	0.0694	0.0358	2.3029	0.2714	4.0081	0.168	4.5299	0.039	1.0257	0.1266	1.0536	0.1103	0.7781	0.1731	0.545	0.0438	0.5834	0.1098	0.6446	0.1183
		99.3844	4 days, 3:23:04	0.0693	0.0344	2.3014	0.2829	4.0152	0.1712	4.5267	0.024	1.0267	0.1203	1.055	0.1094	0.7794	0.1764	0.5412	0.0419	0.5836	0.1109	0.642	0.1174
		99.6339	4 days, 3:38:02	0.0688	0.0317	2.288	0.2937	4.0122	0.1525	4.5453	0.0365	1.0312	0.1244	1.05	0.1109	0.7815	0.1768	0.5378	0.0425	0.5822	0.1101	0.6433	0.1123
		99.8833	4 days, 3:53:00	0.0695	0.0337	2.2814	0.2981	4.012	0.1403	4.5403	0.0688	1.0256	0.1222	1.0535	0.114	0.7803	0.1768	0.5314	0.0392	0.5787	0.1079	0.6458	0.1096
		100.133	4 days, 4:07:58	0.0667	0.0347	2.2715	0.2917	4.0097	0.1503	4.5102	0.0207	1.0244	0.1112	1.0527	0.116	0.7742	0.1739	0.5333	0.0431	0.5777	0.1057	0.6454	0.1147
		100.382	4 days, 4:22:56	0.0656	0.0349	2.2652	0.2871	4.0122	0.1671	4.4921	0.0191	1.0281	0.1095	1.0533	0.1188	0.7767	0.1717	0.5302	0.0375	0.5743	0.1049	0.6436	0.1176
		100.632	4 days, 4:37:54	0.0666	0.0353	2.2649	0.2847	4.0101	0.1704	4.4922	0.0252	1.0287	0.1067	1.0517	0.1161	0.7791	0.1756	0.5298	0.0305	0.5752	0.1058	0.642	0.1147
		100.881	4 days, 4:52:52	0.0649	0.0334	2.2657	0.2846	4.029	0.177	4.4963	0.0314	1.0303	0.1041	1.0525	0.1191	0.7785	0.1722	0.5279	0.0313	0.5756	0.1049	0.6415	0.1195
		101.131	4 days, 5:07:50	0.063	0.0325	2.2655	0.2799	4.0218	0.1686	4.4948	0.0136	1.0235	0.0958	1.061	0.1249	0.7798	0.1681	0.5306	0.0332	0.5769	0.1065	0.642	0.1171
		101.38	4 days, 5:22:48	0.0612	0.0323	2.2758	0.2848	4.03	0.168	4.4765	0.0272	1.0254	0.0956	1.0662	0.1281	0.7758	0.1701	0.5321	0.0291	0.5726	0.1106	0.6408	0.1196
		101.629	4 days, 5:37:46	0.06	0.0327	2.268	0.2852	4.0358	0.1836	4.4918	0.008	1.0248	0.0933	1.0626	0.1312	0.7779	0.1741	0.5292	0.0282	0.5716	0.1095	0.6431	0.1173
		101.879	4 days, 5:52:44	0.0602	0.0327	2.2585	0.2877	4.028	0.1716	4.4632	0.0234	1.0146	0.0874	1.0613	0.1336	0.7756	0.1737	0.5243	0.0284	0.5685	0.1098	0.6464	0.1203
		102.128	4 days, 6:07:42	0.0595	0.0333	2.2706	0.298	4.029	0.1912	4.4447	0.0427	1.0168	0.0861	1.0691	0.1289	0.7729	0.1731	0.5251	0.0231	0.5685	0.1098	0.6423	0.12
		102.378	4 days, 6:22:40	0.0599	0.0333	2.2733	0.3018	4.0379	0.1939	4.4384	0.0202	1.0207	0.0907	1.0701	0.1189	0.7755	0.1718	0.52	0.0281	0.5751	0.1089	0.6412	0.1211
		102.627	4 days, 6:37:38	0.0577	0.0366	2.2723	0.3164	4.0409	0.1985	4.4401	0.0262	1.0226	0.0922	1.0681	0.1193	0.7796	0.1692	0.5165	0.0251	0.5726	0.1061	0.6451	0.1184
		102.877	4 days, 6:52:36	0.0558	0.0359	2.252	0.3116	4.0642	0.1808	4.4545	0.023	1.0252	0.0988	1.0797	0.1162	0.7764	0.1679	0.5116	0.0317	0.5693	0.1047	0.6466	0.122
		103.126	4 days, 7:07:34	0.0562	0.0358	2.2403	0.3275	4.0633	0.1712	4.4857	0.0474	1.0293	0.0999	1.0809	0.1093	0.779	0.1679	0.5118	0.0339	0.5686	0.1057	0.6446	0.1242
		103.376	4 days, 7:22:32	0.0557	0.0343	2.2463	0.3116	4.0559	0.1767	4.485	0.0422	1.0306	0.1014	1.0817	0.1103	0.7783	0.1681	0.5117	0.0273	0.5714	0.1065	0.6399	0.1248
		103.625	4 days, 7:37:30	0.0549	0.0337	2.2408	0.3	4.0497	0.1705	4.4831	0.0485	1.0308	0.1023	1.0744	0.1046	0.7821	0.1689	0.5111	0.0303	0.5712	0.1078	0.6426	0.1195
		103.874	4 days, 7:52:28	0.0552	0.0361	2.2469	0.3002	4.0363	0.1708	4.4842	0.0316	1.0289	0.1044	1.0698	0.1028	0.7804	0.1682	0.5125	0.0344	0.57	0.1076	0.6413	0.1142
		104.124	4 days, 8:07:26	0.0538	0.0348	2.2395	0.3011	4.0396	0.1762	4.4728	0.0317	1.0296	0.1028	1.0761	0.1068	0.7747	0.1663	0.5144	0.0393	0.5673	0.1059	0.6367	0.1123
		104.373	4 days, 8:22:24	0.0536	0.0347	2.2364	0.3044	4.0366	0.167	4.4639	0.0444	1.0318	0.0977	1.0814	0.1078	0.7712	0.1659	0.513	0.0408	0.57	0.1018	0.6354	0.1131
		104.623	4 days, 8:37:22	0.0526	0.0336	2.2364	0.2937	4.0432	0.1866	4.4697	0.0496	1.0348	0.1022	1.0807	0.104	0.7695	0.1695	0.5107	0.0365	0.5733	0.107	0.6341	0.1108
		104.872	4 days, 8:52:20	0.0511	0.0343	2.2406	0.2949	4.0272	0.1831	4.4803	0.0487	1.0345	0.1097	1.0855	0.1091	0.7677	0.1721	0.5091	0.0362	0.5669	0.1046	0.6344	0.1127
		105.122	4 days, 9:07:18	0.0486	0.0317	2.2481	0.2917	4.0304	0.1806	4.4698	0.062	1.0253	0.1131	1.0895	0.1098	0.7689	0.1722	0.5088	0.0337	0.5624	0.1068	0.6318	0.1209
		105.371	4 days, 9:22:16	0.046	0.0334	2.2363	0.2793	4.0232	0.1504	4.4799	0.0541	1.018	0.1196	1.0849	0.1091	0.7709	0.1721	0.505	0.0364	0.5609	0.1048	0.6371	0.1245
		105.621	4 days, 9:37:14	0.0447	0.0347	2.2334	0.2743	4.0258	0.1502	4.4829	0.0369	1.0158	0.1162	1.0806	0.1121	0.7765	0.1696	0.5032	0.0326	0.5597	0.105	0.6378	0.1256
		105.87	4 days, 9:52:12	0.0445	0.0343	2.239	0.2705	4.0175	0.1546	4.4698	0.0305	1.0196	0.1184	1.0735	0.1125	0.7769	0.1698	0.5024	0.0328	0.559	0.1017	0.6392	0.1248
		106.119	4 days, 10:07:10	0.045	0.033	2.247	0.2568	4.0237	0.1737	4.4656	0.0425	1.0282	0.126	1.0676	0.1039	0.7795	0.1703	0.4989	0.0347	0.56	0.1011	0.6392	0.1262
		106.369	4 days, 10:22:08	0.0454	0.0314	2.2469	0.2563	4.0089	0.1891	4.4559	0.0512	1.0308	0.1252	1.064	0.1104	0.7771	0.1693	0.5014	0.0344	0.5581	0.0991	0.6412	0.128
		106.618	4 days, 10:37:06	0.0435	0.0326	2.2376	0.2551	4.0208	0.1935	4.4604	0.0543	1.0411	0.1133	1.0713	0.1167	0.7785	0.1704	0.5006	0.0349	0.5548	0.0999	0.6392	0.1262
		106.868	4 days, 10:52:04	0.0431	0.0313	2.2395	0.2571	4.0138	0.1838	4.4683	0.0384	1.041	0.1052	1.0716	0.1135	0.7774	0.172	0.5025	0.0306	0.5543	0.0954	0.6386	0.1252
		107.117	4 days, 11:07:02	0.0425	0.0316	2.2317	0.277	3.9998	0.1683	4.485	0.0313	1.046	0.1136	1.0733	0.1113	0.7744	0.1706	0.5037	0.034	0.5534	0.0903	0.6348	0.1251
		107.367	4 days, 11:22:00	0.0422	0.0329	2.2368	0.2917	4.0092	0.1771	4.4921	0.0264	1.0453	0.1085	1.0747	0.1128	0.776	0.1704	0.5056	0.0358	0.5526	0.0913	0.6305	0.1255
		107.616	4 days, 11:36:58	0.0413	0.0334	2.2436	0.2907	4.0121	0.1607	4.4758	0.0262	1.0416	0.0985	1.0742	0.1045	0.7736	0.173	0.5051	0.0316	0.5541	0.0942	0.6286	0.1285
		107.866	4 days, 11:51:56	0.0405	0.0344	2.2318	0.285	4.0139	0.1547	4.4754	0.0048	1.047	0.0976	1.0746	0.1017	0.7696	0.177	0.5048	0.0263	0.554	0.0994	0.6272	0.1219
		108.115	4 days, 12:06:54	0.0393	0.0343	2.2293	0.2807	4.017	0.1648	4.4673	0.0393	1.0403	0.0855	1.0706	0.096	0.7731	0.174	0.5025	0.0304	0.5547	0.1025	0.6259	0.1173
		108.364	4 days, 12:21:52	0.0386	0.0339	2.2273	0.2794	4.0185	0.1964	4.4526	0.0317	1.04	0.0842	1.0718	0.0955	0.7695	0.1733	0.4978	0.0324	0.5556	0.1024	0.6272	0.122
		108.614	4 days, 12:36:50	0.0376	0.0339	2.2209	0.2779	4.0042	0.1774	4.4501	0.062	1.0393	0.0974	1.0749	0.0974	0.7694	0.1747	0.4941	0.0346	0.5544	0.1041	0.6235	0.1228
		108.863	4 days, 12:51:48	0.0368	0.0338	2.2154	0.261	4.0032	0.1611	4.4464	0.0516	1.0474	0.1045	1.0742	0.0953	0.7649	0.1733	0.4937	0.0364	0.5565	0.1006	0.6248	0.1233
		109.113	4 days, 13:06:46	0.0364	0.032	2.1966	0.2595	4.0008	0.1629	4.4376	0.0427	1.0543	0.0989	1.0724	0.0942	0.7691	0.1742	0.4903	0.0366	0.5566	0.1011	0.6234	0.1237
		109.362	4 days, 13:21:44	0.036	0.0318	2.1902	0.2636	3.9923	0.1507	4.4383	0.0129	1.0415	0.0944	1.0721	0.1003	0.7653	0.1742	0.4872	0.0327	0.5595	0.1016	0.6197	0.1235
		109.612	4 days, 13:36:42	0.0336	0.032	2.184	0.2529	3.9832	0.1644	4.4484	0.0313	1.0355	0.0971	1.0744	0.1016	0.7698	0.1735	0.4902	0.0346	0.5636	0.1044	0.6167	0.1224
		109.861	4 days, 13:51:40	0.0332	0.033	2.1783	0.2599	3.9756	0.1596	4.4523	0.0285	1.0373	0.0985	1.0703	0.1019	0.7735	0.1763	0.4922	0.0294	0.563	0.1025	0.6111	0.1239
		110.111	4 days, 14:06:38	0.0325	0.0341	2.1794	0.2618	3.9725	0.1696	4.4443	0.0191	1.0371	0.0984	1.0734	0.1048	0.7728	0.1731	0.494	0.0333	0.5586	0.103	0.6097	0.1316
		110.36	4 days, 14:21:36	0.0322	0.0335	2.1876	0.286	3.9706	0.1901	4.4423	0.0182	1.0274	0.1006	1.0716	0.1073	0.775	0.1728	0.4925	0.0342	0.5536	0.1058	0.6096	0.1363
		110.609	4 days, 14:36:34	0.0329	0.0325	2.1881	0.2807	3.971	0.1957	4.4738	0.0084	1.035	0.098	1.0774	0.1066	0.7772	0.1754	0.489	0.0367	0.5456	0.1021	0.6111	0.1363
		110.859	4 days, 14:51:32	0.0315	0.0324	2.1759	0.2811	3.9829	0.1683	4.4499	0.0238	1.039	0.0911	1.0852	0.1153	0.7817	0.1758	0.4855	0.0378	0.5454	0.1023	0.6108	0.1312
		111.108	4 days, 15:06:30	0.031	0.0316	2.1705	0.2758	3.9887	0.1738	4.4428	0.0245	1.03	0.0862	1.0898	0.1099	0.7765	0.1753	0.4874	0.0362	0.5444	0.1046	0.6097	0.1286
		111.358	4 days, 15:21:28	0.0303	0.0332	2.1764	0.2842	3.9819	0.1454	4.4542	0.0199	1.0309	0.0822	1.0909	0.111	0.7758	0.174	0.4874	0.0362	0.5454	0.1006	0.6121	0.128
		111.607	4 days, 15:36:26	0.0314	0.0347	2.1813	0.273	3.9766	0.1487	4.459	0.0337	1.0346	0.0814	1.0888	0.1129	0.7757	0.1801	0.4896	0.037	0.541	0.1024	0.6088	0.1221
		111.857	4 days, 15:51:24	0.0291	0.0336	2.1867	0.2851	3.9783	0.1373	4.4643	0.0571	1.0365	0.0832	1.0809	0.103	0.7758	0.1824	0.4888	0.0402	0.5401	0.0989	0.6091	0.1164
		112.106	4 days, 16:06:22	0.027	0.0299	2.184	0.2836	3.9926	0.1389	4.4708	0.0734	1.037	0.082	1.0805	0.1009	0.7746	0.1814	0.4872	0.0376	0.5389	0.1014	0.6086	0.1233
		112.356	4 days, 16:21:20	0.0285	0.031	2.1809	0.2959	3.9974	0.1662	4.4881	0.0461	1.042	0.0837	1.0789	0.0938	0.7748	0.1826	0.4814	0.0449	0.5374	0.0983	0.61	0.1223
		112.605	4 days, 16:36:18	0.0253	0.0314	2.1797	0.2946	3.9807	0.1439	4.4606	0.0675	1.0418	0.0968	1.0793	0.0924	0.7737	0.1797	0.4743	0.0426	0.5374	0.0975	0.6126	0.1254
		112.854	4 days, 16:51:16	0.0249	0.0314	2.1815	0.2879	3.9813	0.1555	4.4766	0.0555	1.0441	0.085	1.0759	0.1032	0.7739	0.1796	0.4758	0.0442	0.5354	0.0979	0.6131	0.1281
		113.104	4 days, 17:06:14	0.0246	0.0328	2.1732	0.2961	3.9881	0.1714	4.4619	0.0427	1.0433	0.0804	1.0747	0.1019	0.7776	0.181	0.473	0.047	0.5362	0.0982	0.6143	0.1299
		113.353	4 days, 17:21:12	0.0237	0.031	2.1735	0.3157	3.969	0.169	4.4474	0.0191	1.0454	0.0795	1.0811	0.1074	0.7757	0.1829	0.4717	0.0451	0.5344	0.0962	0.6106	0.1267
		113.603	4 days, 17:36:10	0.0222	0.0331	2.166	0.3037	3.9839	0.1778	4.4561	0.0309	1.0466	0.0848	1.0817	0.1177	0.7787	0.1828	0.4698	0.0439	0.5384	0.0944	0.6071	0.1241
		113.852	4 days, 17:51:08	0.0228	0.0301	2.1734	0.3053	3.9755	0.1714	4.4612	0.0321	1.049	0.0947	1.0802	0.119	0.7777	0.1768	0.4651	0.0399	0.5387	0.0942	0.6048	0.1255
		114.102	4 days, 18:06:06	0.0202	0.0297	2.1777	0.297	3.9714	0.1567	4.4549	0.033	1.0484	0.0941	1.0813	0.1184	0.7743	0.1761	0.4646	0.0459	0.5355	0.0923	0.6018	0.125
		114.351	4 days, 18:21:04	0.0188	0.0306	2.1705	0.2805	3.9805	0.1526	4.4583	0.0439	1.044	0.0922	1.0801	0.1137	0.774	0.1747	0.4657	0.0426	0.5324	0.0915	0.6032	0.1188
		114.601	4 days, 18:36:02	0.018	0.0294	2.1655	0.2757	3.9982	0.1556	4.4447	0.0312	1.0483	0.0958	1.0828	0.106	0.7741	0.1789	0.4645	0.0413	0.53	0.0921	0.6061	0.1194
		114.85	4 days, 18:51:00	0.0168	0.028	2.1576	0.2832	3.9959	0.1613	4.4524	0.0186	1.0534	0.0838	1.0844	0.1045	0.7759	0.1824	0.4651	0.0371	0.5269	0.0919	0.6047	0.1251
		115.099	4 days, 19:05:58	0.0184	0.0299	2.1506	0.295	3.9991	0.1523	4.4715	0.0241	1.0528	0.0839	1.0805	0.1035	0.7709	0.185	0.4604	0.0359	0.5261	0.093	0.6041	0.1299
		115.349	4 days, 19:20:56	0.0185	0.0292	2.142	0.3067	4.0112	0.1586	4.4684	0.0316	1.0541	0.0882	1.0787	0.1006	0.7693	0.1861	0.4611	0.0403	0.5282	0.0887	0.5993	0.1325
		115.598	4 days, 19:35:54	0.0189	0.032	2.1504	0.319	4.0331	0.1398	4.458	0.0432	1.0536	0.0929	1.0745	0.0978	0.7706	0.187	0.4619	0.0413	0.5301	0.0838	0.5998	0.1321
		115.848	4 days, 19:50:52	0.0166	0.0343	2.1463	0.3293	4.0492	0.1356	4.4512	0.0696	1.05	0.0986	1.075	0.0945	0.7739	0.191	0.465	0.0392	0.529	0.0863	0.5996	0.1364
		116.097	4 days, 20:05:50	0.0153	0.0328	2.1506	0.3306	4.0554	0.1562	4.4641	0.063	1.0533	0.1064	1.0712	0.0921	0.7719	0.1846	0.4637	0.0364	0.5264	0.0867	0.5993	0.1322
		116.347	4 days, 20:20:48	0.0135	0.0311	2.1498	0.3224	4.0564	0.1726	4.4771	0.0697	1.0616	0.1052	1.0828	0.0957	0.7726	0.1866	0.4584	0.0386	0.5217	0.088	0.6036	0.1317
		116.596	4 days, 20:35:46	0.012	0.0304	2.1562	0.3337	4.0376	0.1661	4.4777	0.0619	1.0637	0.1057	1.0832	0.0964	0.7757	0.1897	0.4563	0.0379	0.5202	0.0902	0.6025	0.1315
		116.846	4 days, 20:50:44	0.0122	0.0312	2.1573	0.333	4.0308	0.162	4.4668	0.0494	1.063	0.1019	1.085	0.0976	0.772	0.1872	0.4545	0.0374	0.5181	0.0902	0.5988	0.1304
		117.095	4 days, 21:05:42	0.0108	0.0323	2.1492	0.3342	4.0209	0.1508	4.484	0.0547	1.0618	0.0969	1.0788	0.0961	0.7732	0.1866	0.4526	0.0371	0.5174	0.0887	0.5942	0.1258
		117.344	4 days, 21:20:40	0.0123	0.0319	2.146	0.3369	4.0211	0.1489	4.4723	0.0613	1.0555	0.0938	1.08	0.094	0.7716	0.1858	0.4543	0.0394	0.5181	0.0893	0.5927	0.1269
		117.594	4 days, 21:35:38	0.0122	0.0324	2.1476	0.3399	4.0341	0.1494	4.4607	0.0615	1.0508	0.0993	1.0856	0.1003	0.7701	0.1836	0.4539	0.039	0.5174	0.0862	0.5918	0.1271
		117.843	4 days, 21:50:36	0.0111	0.032	2.1459	0.328	4.0475	0.1759	4.4637	0.0635	1.044	0.1101	1.0917	0.1049	0.7711	0.1841	0.4479	0.0338	0.5173	0.0873	0.5894	0.1266
		118.093	4 days, 22:05:34	0.0106	0.0327	2.1515	0.3328	4.0564	0.1919	4.4591	0.0809	1.0429	0.101	1.0845	0.0987	0.7713	0.1814	0.4506	0.0345	0.5176	0.0928	0.5884	0.1254
		118.342	4 days, 22:20:32	0.009	0.0342	2.149	0.3294	4.0732	0.1913	4.4743	0.0904	1.0418	0.0928	1.0883	0.0943	0.7663	0.1794	0.4523	0.0371	0.5191	0.0943	0.5875	0.1224
		118.592	4 days, 22:35:30	0.0089	0.0343	2.1422	0.3388	4.0758	0.176	4.4806	0.0862	1.0465	0.0896	1.0885	0.0923	0.7634	0.179	0.4541	0.0402	0.5184	0.0995	0.5873	0.1194
		118.841	4 days, 22:50:28	0.007	0.0324	2.1448	0.3414	4.0659	0.1513	4.4793	0.061	1.0482	0.0968	1.0864	0.0891	0.7675	0.1801	0.454	0.0466	0.5193	0.1016	0.5923	0.1196
		119.091	4 days, 23:05:26	0.0068	0.033	2.1412	0.3371	4.068	0.1606	4.4829	0.0347	1.0515	0.0992	1.0942	0.094	0.7728	0.1824	0.4516	0.0463	0.5215	0.0989	0.5874	0.1191
		119.34	4 days, 23:20:24	0.0071	0.0333	2.145	0.3408	4.0534	0.1652	4.4762	0.0474	1.0566	0.1043	1.09	0.0985	0.7704	0.1801	0.4476	0.051	0.5183	0.0983	0.5842	0.1238
		119.589	4 days, 23:35:22	0.0046	0.0324	2.142	0.3384	4.0839	0.1493	4.4735	0.0701	1.0524	0.1085	1.0893	0.1005	0.7742	0.1837	0.4469	0.0493	0.5174	0.0974	0.5851	0.1263
		119.839	4 days, 23:50:20	0.005	0.0334	2.1377	0.3463	4.0855	0.1288	4.4749	0.0712	1.0526	0.102	1.0902	0.0973	0.7816	0.1858	0.4474	0.0463	0.5143	0.0953	0.5869	0.1275
		120.088	5 days, 0:05:18	0.0041	0.033	2.1369	0.3513	4.093	0.1296	4.4726	0.0772	1.0464	0.0911	1.0889	0.0928	0.782	0.184	0.4419	0.043	0.5148	0.0894	0.586	0.1284
		120.338	5 days, 0:20:16	0.0043	0.0313	2.1407	0.3542	4.0755	0.125	4.5033	0.0922	1.0511	0.086	1.0878	0.0972	0.7805	0.1776	0.442	0.0437	0.5144	0.0878	0.5829	0.128
		120.587	5 days, 0:35:14	0.0021	0.0318	2.1456	0.3468	4.084	0.1172	4.488	0.0962	1.0576	0.0927	1.0832	0.0945	0.7801	0.18	0.4386	0.0448	0.5156	0.0894	0.5841	0.1297
		120.837	5 days, 0:50:12	0.0012	0.0339	2.1379	0.3452	4.0708	0.1178	4.4881	0.0846	1.0606	0.0976	1.0885	0.0948	0.7828	0.1817	0.4377	0.0488	0.5154	0.0917	0.5835	0.1306
		121.086	5 days, 1:05:10	0.0007	0.0329	2.1372	0.3592	4.086	0.1086	4.4668	0.0837	1.058	0.095	1.0908	0.0956	0.7827	0.1799	0.4378	0.0493	0.5119	0.0926	0.5849	0.126
		121.336	5 days, 1:20:08	-0.0013	0.034	2.1258	0.3738	4.0808	0.1213	4.46	0.07	1.0619	0.0953	1.093	0.0992	0.7788	0.1817	0.4371	0.0524	0.5095	0.0922	0.5852	0.1234
		121.585	5 days, 1:35:06	-0.0009	0.0325	2.1285	0.3918	4.0728	0.1262	4.4644	0.0648	1.0618	0.0896	1.097	0.1	0.7775	0.1817	0.4363	0.0517	0.5074	0.093	0.5819	0.1221
		121.834	5 days, 1:50:04	0.0001	0.0327	2.1414	0.393	4.0932	0.1236	4.4513	0.0707	1.066	0.0895	1.1033	0.1056	0.7743	0.1814	0.4342	0.0528	0.5021	0.0904	0.5819	0.1252
		122.084	5 days, 2:05:02	-0.0005	0.0316	2.1384	0.3904	4.072	0.1368	4.4653	0.0725	1.0627	0.0835	1.0968	0.1069	0.7751	0.1837	0.4299	0.0528	0.5003	0.0929	0.5755	0.1262
		122.333	5 days, 2:20:00	-0.001	0.0312	2.139	0.4067	4.0673	0.1313	4.4494	0.0786	1.0588	0.0846	1.0955	0.1088	0.7736	0.1839	0.4301	0.05	0.4995	0.0932	0.5735	0.1223
		122.583	5 days, 2:34:58	-0.0022	0.0321	2.1249	0.3728	4.0694	0.1451	4.4435	0.0728	1.048	0.0797	1.0997	0.1079	0.7704	0.1828	0.4277	0.0481	0.4978	0.0908	0.5686	0.1236
		122.832	5 days, 2:49:56	-0.0009	0.0302	2.1301	0.3821	4.0674	0.1438	4.4543	0.0781	1.0491	0.0862	1.0996	0.1105	0.7653	0.177	0.4224	0.0487	0.497	0.0899	0.5697	0.1245
		123.082	5 days, 3:04:54	-0.0019	0.0322	2.133	0.3883	4.0908	0.1561	4.4681	0.1049	1.0493	0.0889	1.0964	0.113	0.7667	0.1832	0.4204	0.0476	0.5002	0.0891	0.5721	0.1246
		123.331	5 days, 3:19:52	-0.003	0.032	2.1192	0.3854	4.0915	0.1435	4.4793	0.1031	1.0427	0.092	1.0955	0.1129	0.7612	0.1766	0.4161	0.0486	0.4979	0.0899	0.5746	0.1254
		123.581	5 days, 3:34:50	-0.0012	0.0323	2.1245	0.3835	4.0838	0.1336	4.4841	0.0862	1.0478	0.0902	1.0972	0.1115	0.7598	0.1715	0.4142	0.048	0.4952	0.0882	0.5732	0.1297
		123.83	5 days, 3:49:48	-0.0002	0.0316	2.1207	0.3882	4.0956	0.1129	4.4674	0.0707	1.0528	0.0897	1.0928	0.1068	0.7652	0.171	0.4154	0.0497	0.4952	0.0862	0.572	0.1263
		124.079	5 days, 4:04:46	-0.0005	0.0322	2.1234	0.3779	4.1062	0.1137	4.4687	0.0913	1.0501	0.0886	1.0966	0.1047	0.7667	0.1744	0.4118	0.0493	0.4934	0.09	0.5713	0.1269
		124.329	5 days, 4:19:44	-0.001	0.0322	2.1151	0.3807	4.0933	0.1156	4.4758	0.0877	1.0453	0.0925	1.0983	0.112	0.7615	0.1695	0.4102	0.0472	0.4933	0.0883	0.5722	0.1289
		124.578	5 days, 4:34:42	-0.0001	0.0328	2.1051	0.3749	4.0999	0.1207	4.5072	0.0993	1.0448	0.0882	1.1005	0.1135	0.7633	0.1711	0.4104	0.0406	0.4924	0.0858	0.5699	0.1285
		124.828	5 days, 4:49:40	-0.0016	0.0326	2.1112	0.3692	4.118	0.119	4.5092	0.1116	1.0449	0.0871	1.0966	0.1114	0.764	0.1739	0.4121	0.0421	0.4938	0.0884	0.5686	0.1287
		125.077	5 days, 5:04:38	-0.0024	0.0328	2.1063	0.3655	4.1331	0.1165	4.504	0.1148	1.0477	0.0911	1.0882	0.1106	0.7646	0.178	0.4109	0.0455	0.4937	0.0854	0.5646	0.1268
		125.327	5 days, 5:19:36	-0.0025	0.0333	2.1124	0.3699	4.1329	0.1358	4.5012	0.1161	1.0448	0.0952	1.0908	0.1125	0.7593	0.1713	0.4083	0.0447	0.4896	0.0865	0.5602	0.1239
		125.576	5 days, 5:34:34	-0.0027	0.0358	2.1058	0.3637	4.138	0.1384	4.5065	0.0878	1.0422	0.0982	1.0938	0.1136	0.7618	0.1753	0.4058	0.0436	0.4913	0.0855	0.563	0.1238
		125.826	5 days, 5:49:32	-0.0047	0.0342	2.0991	0.3611	4.1438	0.1441	4.5113	0.087	1.0474	0.0904	1.1009	0.1163	0.7636	0.1773	0.4059	0.048	0.4924	0.0874	0.5633	0.1208
		126.075	5 days, 6:04:30	-0.0068	0.0336	2.1016	0.376	4.1576	0.1324	4.5158	0.0954	1.0456	0.0877	1.1003	0.1108	0.7662	0.1766	0.4061	0.0447	0.4892	0.0915	0.5639	0.1201
		126.324	5 days, 6:19:28	-0.0072	0.0321	2.1065	0.3859	4.1627	0.1411	4.5381	0.1013	1.0434	0.0846	1.105	0.1095	0.7616	0.181	0.4053	0.0456	0.489	0.0883	0.5627	0.1185
		126.574	5 days, 6:34:26	-0.0074	0.0305	2.1074	0.4038	4.1646	0.1274	4.5621	0.1238	1.0481	0.084	1.1036	0.1035	0.7671	0.1817	0.4067	0.0483	0.4864	0.0898	0.5604	0.1193
		126.823	5 days, 6:49:24	-0.0085	0.032	2.1072	0.4023	4.1613	0.1233	4.5437	0.1321	1.0478	0.0876	1.1038	0.1007	0.768	0.1811	0.4064	0.0469	0.4845	0.0878	0.5615	0.1211
		127.073	5 days, 7:04:22	-0.009	0.0331	2.0905	0.4044	4.174	0.1111	4.5247	0.1164	1.0507	0.0977	1.0983	0.0969	0.7634	0.1818	0.402	0.0507	0.4853	0.0932	0.5581	0.1257
		127.322	5 days, 7:19:20	-0.0105	0.0358	2.0945	0.403	4.1586	0.1276	4.532	0.1149	1.0565	0.0911	1.0912	0.1023	0.7656	0.1858	0.4022	0.0511	0.4846	0.094	0.5545	0.1302
		127.572	5 days, 7:34:18	-0.0108	0.0384	2.1041	0.4038	4.1541	0.1282	4.5359	0.1093	1.057	0.0874	1.0906	0.1061	0.7678	0.1886	0.4014	0.0448	0.4828	0.0911	0.5519	0.1292
		127.821	5 days, 7:49:16	-0.0105	0.0369	2.1028	0.4074	4.1523	0.1409	4.5176	0.1093	1.0508	0.0848	1.0955	0.1101	0.7626	0.1884	0.3984	0.0462	0.4803	0.091	0.5512	0.1269
		128.071	5 days, 8:04:14	-0.0113	0.0373	2.097	0.4007	4.1487	0.1469	4.5222	0.1223	1.0508	0.0895	1.0927	0.11	0.7594	0.186	0.398	0.0488	0.4787	0.0888	0.5507	0.1252
		128.32	5 days, 8:19:12	-0.0105	0.0374	2.0913	0.3897	4.1499	0.147	4.5251	0.1154	1.0519	0.0984	1.0927	0.121	0.7577	0.1839	0.3951	0.0467	0.4755	0.0905	0.5511	0.125
		128.569	5 days, 8:34:10	-0.0116	0.0382	2.0871	0.4015	4.1395	0.1491	4.5094	0.1003	1.0588	0.1013	1.087	0.1137	0.7561	0.1862	0.3949	0.0439	0.4712	0.0926	0.55	0.1255
		128.819	5 days, 8:49:08	-0.0134	0.0358	2.075	0.4091	4.1427	0.1623	4.5176	0.1077	1.0609	0.1027	1.0934	0.1107	0.7536	0.1839	0.394	0.0437	0.4746	0.0916	0.5535	0.1301
		129.068	5 days, 9:04:06	-0.0127	0.0345	2.073	0.3928	4.1543	0.1887	4.523	0.0953	1.0609	0.1048	1.0919	0.1073	0.753	0.1819	0.3901	0.0432	0.4735	0.0914	0.5543	0.1301
		129.318	5 days, 9:19:04	-0.0129	0.035	2.0717	0.388	4.1528	0.2082	4.5059	0.1115	1.0704	0.0973	1.092	0.1072	0.7549	0.1848	0.3906	0.0452	0.4712	0.0901	0.5518	0.1305
		129.567	5 days, 9:34:02	-0.0139	0.039	2.0752	0.3871	4.167	0.1835	4.5196	0.1166	1.0683	0.0981	1.091	0.099	0.7603	0.185	0.389	0.0466	0.4693	0.0892	0.5538	0.1297
		129.817	5 days, 9:49:00	-0.0131	0.0385	2.0714	0.3959	4.1691	0.1635	4.5465	0.1194	1.0655	0.096	1.0902	0.1031	0.7592	0.1845	0.3875	0.0437	0.4695	0.0895	0.5532	0.1379
		130.066	5 days, 10:03:58	-0.0152	0.0386	2.0786	0.4033	4.1957	0.1647	4.5419	0.1238	1.0655	0.1013	1.0861	0.1023	0.76	0.1913	0.3846	0.0436	0.4651	0.089	0.5513	0.1403
		130.316	5 days, 10:18:56	-0.0148	0.0365	2.0713	0.3996	4.2037	0.1679	4.557	0.1278	1.0657	0.0972	1.089	0.1057	0.7664	0.1951	0.3813	0.047	0.4625	0.0889	0.5471	0.1388
		130.565	5 days, 10:33:54	-0.0155	0.0359	2.0642	0.3914	4.1915	0.181	4.5484	0.1285	1.0699	0.1002	1.0811	0.1033	0.767	0.1937	0.3804	0.0477	0.4628	0.0841	0.5483	0.1355
		130.814	5 days, 10:48:52	-0.0167	0.0368	2.066	0.399	4.1777	0.1657	4.5561	0.1251	1.0576	0.0955	1.0783	0.0931	0.7704	0.192	0.3813	0.044	0.4605	0.0835	0.5523	0.1355
		131.064	5 days, 11:03:50	-0.0185	0.0363	2.0724	0.4052	4.1786	0.1603	4.55	0.1121	1.0591	0.0966	1.0817	0.0902	0.7682	0.196	0.3815	0.0457	0.4574	0.0797	0.5542	0.1346
		131.313	5 days, 11:18:48	-0.0187	0.0355	2.0762	0.4066	4.1843	0.1626	4.5462	0.1177	1.0564	0.095	1.0872	0.0917	0.766	0.195	0.3789	0.0464	0.4562	0.0837	0.5574	0.1341
		131.563	5 days, 11:33:46	-0.0197	0.0358	2.0679	0.3951	4.1854	0.19	4.5494	0.1226	1.0559	0.0989	1.0896	0.0918	0.7667	0.1994	0.3771	0.0455	0.4568	0.08	0.5576	0.1314
		131.812	5 days, 11:48:44	-0.0202	0.0365	2.0787	0.3912	4.1867	0.1897	4.5482	0.1141	1.0639	0.1001	1.0844	0.0999	0.7659	0.1965	0.3737	0.0467	0.4578	0.0801	0.5549	0.1379
		132.062	5 days, 12:03:42	-0.0205	0.0373	2.0805	0.3946	4.1678	0.1815	4.542	0.1063	1.0668	0.0952	1.0888	0.097	0.7696	0.1977	0.3685	0.0413	0.4562	0.0835	0.5534	0.1351
		132.311	5 days, 12:18:40	-0.0208	0.0382	2.0834	0.405	4.154	0.1904	4.5345	0.0819	1.0661	0.0906	1.0858	0.0964	0.7716	0.1999	0.3666	0.0457	0.4553	0.0903	0.5515	0.1325
		132.561	5 days, 12:33:38	-0.0207	0.0377	2.0792	0.3974	4.1499	0.1909	4.5324	0.0819	1.0614	0.0928	1.0864	0.0909	0.7708	0.2022	0.3692	0.0529	0.4558	0.0894	0.5528	0.1291
		132.81	5 days, 12:48:36	-0.0207	0.0366	2.0852	0.3892	4.1749	0.2016	4.5471	0.0826	1.0538	0.0911	1.0852	0.1002	0.7742	0.2013	0.3696	0.0519	0.4557	0.0867	0.5503	0.1259
		133.059	5 days, 13:03:34	-0.0214	0.0358	2.0895	0.3827	4.1766	0.2031	4.5433	0.106	1.0467	0.0841	1.09	0.1004	0.7722	0.2016	0.3696	0.0503	0.4581	0.0852	0.5448	0.1236
		133.309	5 days, 13:18:32	-0.022	0.035	2.0776	0.3915	4.1761	0.1944	4.5425	0.0954	1.047	0.0853	1.0872	0.1005	0.7717	0.1995	0.3678	0.0449	0.4541	0.0814	0.5467	0.1213
		133.558	5 days, 13:33:30	-0.023	0.0352	2.0788	0.3947	4.1684	0.1727	4.5065	0.1322	1.0417	0.0905	1.0902	0.0986	0.7703	0.1997	0.3673	0.0439	0.4549	0.0877	0.5467	0.1247
		133.808	5 days, 13:48:28	-0.0242	0.0349	2.0843	0.4064	4.1786	0.17	4.5091	0.1433	1.0404	0.0935	1.0929	0.0999	0.7715	0.1971	0.3659	0.0457	0.4512	0.093	0.5434	0.1261
		134.057	5 days, 14:03:26	-0.0255	0.037	2.0822	0.4153	4.1928	0.1673	4.5062	0.1276	1.0428	0.0953	1.0918	0.0994	0.7699	0.1989	0.3666	0.0451	0.4524	0.0904	0.5424	0.1225
		134.307	5 days, 14:18:24	-0.0262	0.0363	2.0947	0.4314	4.1832	0.1534	4.5181	0.0997	1.0413	0.091	1.0858	0.0985	0.7688	0.1999	0.3655	0.0448	0.4479	0.0876	0.5432	0.1252
		134.556	5 days, 14:33:22	-0.0279	0.0359	2.0986	0.4342	4.1717	0.1193	4.5177	0.0736	1.0413	0.0883	1.088	0.0986	0.7681	0.1994	0.3664	0.0457	0.4478	0.0869	0.5461	0.1256
		134.806	5 days, 14:48:20	-0.0272	0.0363	2.1104	0.435	4.1683	0.1289	4.5197	0.0801	1.0439	0.0947	1.0888	0.1016	0.7675	0.1992	0.3652	0.0457	0.4487	0.0914	0.5457	0.129
		135.055	5 days, 15:03:18	-0.0273	0.0353	2.1074	0.4395	4.1729	0.1383	4.5262	0.102	1.0445	0.0931	1.0931	0.1011	0.7655	0.1979	0.3617	0.0468	0.4485	0.0894	0.545	0.1305
		135.304	5 days, 15:18:16	-0.0261	0.0348	2.1036	0.4374	4.17	0.1308	4.5194	0.0744	1.0448	0.0982	1.0949	0.101	0.7668	0.199	0.3648	0.0459	0.4454	0.0873	0.5474	0.1349
		135.554	5 days, 15:33:14	-0.027	0.0359	2.103	0.422	4.1777	0.1276	4.5039	0.085	1.045	0.0968	1.0952	0.1006	0.7683	0.1984	0.364	0.0453	0.4424	0.0841	0.5473	0.1365
		135.803	5 days, 15:48:12	-0.0268	0.0356	2.107	0.4145	4.1918	0.1165	4.5121	0.0852	1.0445	0.0896	1.0927	0.094	0.7696	0.2019	0.3609	0.0446	0.4441	0.0831	0.5454	0.134
		136.053	5 days, 16:03:10	-0.0291	0.0347	2.1143	0.4101	4.2055	0.1241	4.521	0.0891	1.0419	0.0883	1.0912	0.0926	0.7687	0.202	0.361	0.0473	0.4417	0.0801	0.5405	0.1324
		136.302	5 days, 16:18:08	-0.0289	0.0347	2.1037	0.412	4.2244	0.1424	4.5224	0.0959	1.0426	0.0922	1.0851	0.085	0.7651	0.1965	0.3539	0.046	0.4438	0.0839	0.5355	0.1355
		136.552	5 days, 16:33:06	-0.0301	0.0344	2.0967	0.4075	4.2261	0.1534	4.519	0.0919	1.0379	0.1011	1.0829	0.083	0.7636	0.1981	0.3517	0.0414	0.4417	0.0867	0.5361	0.1369
		136.801	5 days, 16:48:04	-0.0308	0.0344	2.0974	0.4074	4.238	0.1369	4.506	0.0852	1.0387	0.1091	1.0723	0.0898	0.7675	0.1992	0.3489	0.0365	0.4395	0.0894	0.5341	0.138
		137.051	5 days, 17:03:02	-0.0315	0.0345	2.0904	0.4011	4.2323	0.1448	4.5152	0.0717	1.0451	0.1106	1.0767	0.0862	0.7676	0.1991	0.3515	0.0362	0.4354	0.0913	0.5298	0.1362
		137.3	5 days, 17:18:00	-0.0305	0.0355	2.0944	0.4051	4.2328	0.1376	4.5215	0.0602	1.0379	0.1066	1.0714	0.0828	0.7651	0.1979	0.3547	0.0401	0.4361	0.0907	0.5287	0.131
		137.549	5 days, 17:32:58	-0.0307	0.0354	2.0856	0.3918	4.2109	0.1269	4.5282	0.0882	1.0375	0.1043	1.0705	0.0871	0.7646	0.2025	0.3508	0.0407	0.4348	0.0934	0.5261	0.1295
		137.799	5 days, 17:47:56	-0.0301	0.0366	2.0691	0.3875	4.2273	0.132	4.5272	0.092	1.038	0.1016	1.0803	0.0876	0.7615	0.2039	0.3517	0.0391	0.434	0.0968	0.5229	0.1275
		138.048	5 days, 18:02:54	-0.0326	0.0357	2.071	0.4016	4.2432	0.1173	4.5401	0.1197	1.044	0.0935	1.0821	0.0829	0.7574	0.2009	0.3486	0.0431	0.439	0.0981	0.5259	0.1326
		138.298	5 days, 18:17:52	-0.0325	0.036	2.0689	0.403	4.2449	0.1042	4.5482	0.1072	1.0403	0.0964	1.0758	0.0905	0.7558	0.2002	0.344	0.0424	0.4357	0.0982	0.5244	0.133
		138.547	5 days, 18:32:50	-0.0327	0.0371	2.0792	0.4065	4.2474	0.1059	4.5489	0.1179	1.038	0.0948	1.079	0.086	0.7525	0.1972	0.3428	0.0402	0.4322	0.0964	0.5244	0.1309
		138.797	5 days, 18:47:48	-0.034	0.0354	2.0847	0.4067	4.2211	0.1129	4.5508	0.095	1.0399	0.0879	1.083	0.0823	0.7549	0.1983	0.3405	0.0405	0.4272	0.0938	0.5242	0.1286
		139.046	5 days, 19:02:46	-0.0346	0.0351	2.0785	0.3984	4.226	0.131	4.5619	0.1036	1.038	0.0911	1.0813	0.08	0.7552	0.1995	0.3377	0.048	0.4268	0.0931	0.521	0.1294
		139.296	5 days, 19:17:44	-0.0361	0.0371	2.081	0.3937	4.2459	0.1185	4.5566	0.1111	1.0375	0.09	1.0833	0.0805	0.7555	0.2024	0.3358	0.0465	0.4258	0.0932	0.5186	0.1257
		139.545	5 days, 19:32:42	-0.0379	0.0368	2.0884	0.389	4.2632	0.1142	4.5379	0.1101	1.0314	0.0853	1.0807	0.0787	0.7536	0.2033	0.3325	0.0407	0.4267	0.0889	0.5157	0.1243
		139.794	5 days, 19:47:40	-0.0378	0.0373	2.0758	0.392	4.2471	0.1102	4.5339	0.1298	1.0263	0.0807	1.0688	0.0809	0.7464	0.2026	0.3299	0.043	0.4208	0.091	0.5075	0.1237
		140.044	5 days, 20:02:38	-0.0406	0.0381	2.0623	0.3993	4.24	0.1095	4.5086	0.1335	1.0123	0.0779	1.057	0.0801	0.738	0.1962	0.3281	0.0438	0.4155	0.0885	0.498	0.1266
		140.293	5 days, 20:17:36	-0.0401	0.0386	2.0513	0.4085	4.2532	0.1211	4.4883	0.135	1.0029	0.0756	1.0602	0.0773	0.7356	0.1983	0.3269	0.0447	0.4166	0.0897	0.4991	0.1278
		140.543	5 days, 20:32:34	-0.0397	0.0373	2.0549	0.4059	4.2637	0.123	4.4847	0.1103	1.0105	0.0709	1.0683	0.0826	0.7409	0.2013	0.3252	0.0459	0.4196	0.0885	0.5046	0.1266
		140.792	5 days, 20:47:32	-0.0412	0.0373	2.0492	0.4019	4.2475	0.1411	4.4678	0.099	1.014	0.0834	1.061	0.0814	0.7388	0.1986	0.322	0.049	0.4166	0.0905	0.5038	0.1267
		141.042	5 days, 21:02:30	-0.0423	0.0377	2.0339	0.4087	4.2399	0.1418	4.4653	0.1107	1.0052	0.0837	1.0524	0.0802	0.7295	0.1998	0.3203	0.05	0.4144	0.0909	0.5041	0.1324
		141.291	5 days, 21:17:28	-0.0435	0.0375	2.0406	0.4111	4.2247	0.1349	4.4571	0.1062	1.003	0.0824	1.043	0.0762	0.7285	0.199	0.3211	0.0509	0.4124	0.0911	0.5002	0.1328
		141.541	5 days, 21:32:26	-0.0438	0.0387	2.0442	0.4122	4.224	0.1266	4.4742	0.1159	1.0053	0.0849	1.0449	0.0748	0.731	0.1976	0.3228	0.0504	0.4132	0.0902	0.4974	0.1311
		141.775	5 days, 21:46:29	-0.0438	0.0377	2.0396	0.3994	4.2284	0.1347	4.4883	0.1175	1.0056	0.0856	1.0459	0.0759	0.7352	0.1964	0.3182	0.048	0.4136	0.0909	0.4994	0.1285
		142.024	5 days, 22:01:27	-0.0458	0.0362	2.0221	0.3787	4.188	0.1411	4.4899	0.1216	0.998	0.0849	1.0375	0.0776	0.7324	0.1957	0.3149	0.0493	0.4105	0.0915	0.5	0.1282
		142.274	5 days, 22:16:25	-0.045	0.0367	2.0259	0.3724	4.1814	0.1332	4.4844	0.1071	1.0087	0.0936	1.0363	0.0785	0.7351	0.2019	0.315	0.0501	0.411	0.0937	0.498	0.1284
		142.523	5 days, 22:31:23	-0.0451	0.0375	2.0283	0.3773	4.2138	0.126	4.4787	0.0981	1.0142	0.0907	1.045	0.0825	0.737	0.2028	0.3135	0.0481	0.4113	0.0942	0.4972	0.1312
		142.773	5 days, 22:46:21	-0.0451	0.0366	2.0369	0.3694	4.2104	0.1223	4.4829	0.1034	1.0207	0.0851	1.0485	0.0797	0.7383	0.2038	0.3114	0.0465	0.4078	0.0914	0.4966	0.1356
		143.022	5 days, 23:01:19	-0.0446	0.0369	2.0376	0.3645	4.2314	0.1282	4.4913	0.1213	1.0216	0.0872	1.0567	0.0886	0.7426	0.2079	0.3121	0.0449	0.4101	0.0892	0.4984	0.1323
		143.271	5 days, 23:16:17	-0.0439	0.0359	2.0556	0.3771	4.2587	0.1335	4.5153	0.1468	1.0259	0.0888	1.0709	0.0847	0.7463	0.2066	0.3126	0.0442	0.4144	0.0901	0.4998	0.1326
		143.521	5 days, 23:31:15	-0.0449	0.0361	2.0518	0.3936	4.2722	0.14	4.4955	0.1343	1.0213	0.0816	1.0708	0.0772	0.7489	0.2068	0.3152	0.043	0.4153	0.0896	0.4989	0.1328
		143.77	5 days, 23:46:13	-0.0437	0.0375	2.0554	0.4038	4.2971	0.1828	4.4851	0.1457	1.0191	0.0758	1.0676	0.072	0.7481	0.2074	0.3166	0.046	0.413	0.0927	0.4963	0.1294
		144.02	6 days, 0:01:11	-0.0436	0.0376	2.0605	0.4171	4.3034	0.2001	4.4948	0.1453	1.024	0.0854	1.0748	0.0729	0.751	0.2074	0.3179	0.0507	0.4116	0.0925	0.4962	0.131
		144.269	6 days, 0:16:09	-0.0433	0.0377	2.069	0.4219	4.2886	0.1898	4.5067	0.1439	1.0225	0.0875	1.0759	0.078	0.752	0.2039	0.3196	0.0501	0.4123	0.0963	0.4961	0.1287
		144.519	6 days, 0:31:07	-0.0436	0.0366	2.0638	0.4193	4.3028	0.1851	4.5238	0.1221	1.0327	0.0973	1.0856	0.0752	0.7553	0.2109	0.3197	0.0512	0.4123	0.0943	0.4983	0.1296
		144.768	6 days, 0:46:05	-0.0437	0.037	2.059	0.4239	4.3008	0.1846	4.5054	0.1318	1.0315	0.1035	1.0932	0.0681	0.7545	0.2101	0.3191	0.0559	0.4124	0.0917	0.4985	0.1315
		145.018	6 days, 1:01:03	-0.0437	0.0372	2.0486	0.4142	4.3041	0.2008	4.5016	0.1304	1.0307	0.105	1.0919	0.0645	0.7494	0.2086	0.3187	0.0526	0.4112	0.0901	0.5005	0.1333
		145.267	6 days, 1:16:01	-0.0438	0.0376	2.0493	0.4255	4.2929	0.1796	4.5071	0.1351	1.0276	0.1058	1.0929	0.0703	0.7483	0.2084	0.3172	0.054	0.4045	0.0891	0.5002	0.1343
		145.516	6 days, 1:30:59	-0.0454	0.0383	2.0511	0.4291	4.2803	0.1728	4.5016	0.1448	1.0285	0.1135	1.0911	0.0809	0.7517	0.2096	0.3164	0.0558	0.4049	0.0942	0.4914	0.1345
		145.766	6 days, 1:45:57	-0.0453	0.0371	2.0491	0.4065	4.2671	0.1534	4.4952	0.1148	1.0252	0.1139	1.0836	0.0807	0.7518	0.2103	0.3142	0.0519	0.4007	0.0951	0.4905	0.1349
		146.015	6 days, 2:00:55	-0.0461	0.0363	2.0301	0.4115	4.268	0.1611	4.4874	0.1121	1.0306	0.104	1.0783	0.0748	0.7518	0.2129	0.3131	0.0501	0.4005	0.0965	0.4893	0.137
		146.265	6 days, 2:15:53	-0.046	0.0373	2.0229	0.4065	4.2628	0.1641	4.4473	0.1188	1.0263	0.1046	1.0734	0.075	0.7491	0.2124	0.3106	0.0534	0.3989	0.0942	0.4916	0.1374
		146.514	6 days, 2:30:51	-0.0481	0.0355	2.0229	0.3976	4.2474	0.1826	4.4421	0.1149	1.02	0.1058	1.072	0.075	0.7451	0.2139	0.3099	0.0536	0.3974	0.0954	0.4925	0.1389
		146.764	6 days, 2:45:49	-0.0499	0.0364	2.009	0.395	4.2565	0.1877	4.4254	0.1036	1.0119	0.1049	1.0659	0.0755	0.7426	0.2169	0.3065	0.0586	0.3977	0.0952	0.4912	0.139
		147.013	6 days, 3:00:47	-0.0493	0.0359	1.9997	0.4069	4.2369	0.174	4.4252	0.1339	1	0.1022	1.058	0.0775	0.7366	0.2125	0.3021	0.0589	0.3969	0.0979	0.4852	0.1375
		147.262	6 days, 3:15:45	-0.0509	0.0377	1.9844	0.4046	4.2181	0.1553	4.4133	0.1363	0.989	0.1022	1.0543	0.0711	0.7304	0.2113	0.2984	0.057	0.3914	0.0968	0.477	0.1343
		147.512	6 days, 3:30:43	-0.0514	0.0388	1.9797	0.3948	4.2102	0.1348	4.4004	0.1381	0.988	0.1107	1.0476	0.0743	0.7211	0.2081	0.2941	0.0594	0.3877	0.0917	0.4715	0.1335
		147.761	6 days, 3:45:41	-0.0514	0.0379	1.9864	0.4057	4.201	0.1385	4.3983	0.1471	0.9843	0.108	1.0435	0.0722	0.7195	0.206	0.2916	0.0591	0.39	0.0919	0.4704	0.1299
		148.011	6 days, 4:00:39	-0.0513	0.0376	1.9981	0.3992	4.1997	0.1374	4.4145	0.1388	0.9905	0.1104	1.045	0.0716	0.7231	0.2085	0.2895	0.0614	0.3894	0.09	0.4701	0.13
		148.26	6 days, 4:15:37	-0.0521	0.0367	2.0034	0.3995	4.2103	0.1363	4.4232	0.1546	0.995	0.1065	1.0447	0.079	0.7242	0.2101	0.291	0.0619	0.3886	0.0896	0.4704	0.1277
		148.51	6 days, 4:30:35	-0.0525	0.037	2.0029	0.4011	4.2247	0.131	4.4421	0.1738	0.9965	0.1037	1.0463	0.0776	0.7255	0.2125	0.2901	0.0579	0.3885	0.0905	0.4728	0.1293
		148.759	6 days, 4:45:33	-0.053	0.0373	2.0017	0.3919	4.2312	0.1294	4.4594	0.153	0.9995	0.0984	1.0483	0.0785	0.7272	0.2106	0.2877	0.0577	0.3895	0.0895	0.4684	0.1351
		149.009	6 days, 5:00:31	-0.0538	0.0362	1.9971	0.3922	4.2268	0.118	4.4694	0.1551	0.9942	0.1068	1.044	0.0759	0.7267	0.2119	0.2883	0.053	0.3907	0.0924	0.4666	0.1336
		149.258	6 days, 5:15:29	-0.0538	0.0368	1.9953	0.3886	4.2202	0.1274	4.4785	0.1645	0.9972	0.1133	1.0503	0.0756	0.7244	0.213	0.2854	0.0507	0.3899	0.0941	0.4648	0.1297
		149.507	6 days, 5:30:27	-0.0523	0.0361	1.991	0.3865	4.2326	0.1244	4.4652	0.1716	1.003	0.106	1.0539	0.0713	0.7291	0.218	0.2821	0.0471	0.391	0.0966	0.4658	0.1306
		149.757	6 days, 5:45:25	-0.0529	0.0379	1.9888	0.3991	4.2497	0.1413	4.4653	0.1764	1.0029	0.1008	1.0562	0.0694	0.7322	0.2216	0.2837	0.0482	0.3921	0.0985	0.4668	0.1296
		150.006	6 days, 6:00:23	-0.0523	0.0366	1.9887	0.4031	4.2542	0.1499	4.4733	0.1805	0.9999	0.101	1.0613	0.0731	0.7336	0.227	0.2831	0.0502	0.3914	0.0986	0.468	0.1295
		150.256	6 days, 6:15:21	-0.0519	0.0368	1.9958	0.3935	4.2576	0.1366	4.4682	0.1897	0.9975	0.1047	1.0675	0.0795	0.7332	0.2317	0.2847	0.0526	0.3902	0.0944	0.4706	0.1353
		150.505	6 days, 6:30:19	-0.053	0.0359	1.9956	0.3878	4.2605	0.1454	4.4799	0.1798	0.9988	0.1092	1.0704	0.0788	0.7356	0.2288	0.2855	0.0529	0.3895	0.0984	0.4692	0.1335
		150.755	6 days, 6:45:17	-0.0518	0.0377	1.9903	0.3878	4.2572	0.1437	4.5014	0.1709	1.0021	0.1061	1.069	0.0718	0.7352	0.2259	0.286	0.0518	0.3906	0.0996	0.4697	0.1343
		151.004	6 days, 7:00:15	-0.0518	0.0366	1.9907	0.384	4.2429	0.1292	4.4943	0.1702	1.003	0.1054	1.0645	0.0615	0.7368	0.2203	0.2865	0.0475	0.3886	0.1	0.4703	0.1355
		151.254	6 days, 7:15:13	-0.0534	0.0365	1.993	0.3797	4.2535	0.113	4.4848	0.1711	1.0029	0.0989	1.0677	0.0659	0.7365	0.2176	0.2875	0.0463	0.388	0.0991	0.4677	0.1392
		151.503	6 days, 7:30:11	-0.0544	0.0368	1.9878	0.3835	4.2537	0.1158	4.4859	0.1623	1.0032	0.0952	1.0615	0.0675	0.7406	0.2197	0.2863	0.0524	0.3873	0.0984	0.4707	0.1408
		151.752	6 days, 7:45:09	-0.0549	0.0381	1.9872	0.3841	4.2546	0.1394	4.4956	0.1533	1.0031	0.0969	1.0599	0.0591	0.7374	0.22	0.2844	0.0532	0.3846	0.0983	0.4703	0.1445
		152.002	6 days, 8:00:07	-0.0551	0.0388	1.9889	0.3809	4.245	0.1556	4.5024	0.1561	1.0029	0.1033	1.0574	0.0562	0.7377	0.2214	0.2852	0.0548	0.3838	0.0996	0.4678	0.141
		152.251	6 days, 8:15:05	-0.0563	0.0383	1.9947	0.3939	4.2371	0.1625	4.5063	0.1404	1.0043	0.1115	1.0594	0.0561	0.7384	0.2207	0.2873	0.0578	0.3779	0.0983	0.4672	0.1404
		152.501	6 days, 8:30:03	-0.0553	0.0364	2.0018	0.393	4.2432	0.1727	4.5001	0.1496	1.0011	0.113	1.0658	0.0594	0.7376	0.2207	0.2871	0.0557	0.3763	0.1021	0.4673	0.1441
		152.75	6 days, 8:45:01	-0.0563	0.0365	1.9971	0.3782	4.2345	0.1468	4.5019	0.1659	1.0004	0.1136	1.0644	0.0657	0.7414	0.2263	0.2852	0.0552	0.3758	0.1014	0.4612	0.1436
		153	6 days, 8:59:59	-0.056	0.0366	1.9991	0.3806	4.2378	0.1316	4.5096	0.1639	0.9987	0.107	1.061	0.0618	0.7396	0.2288	0.2837	0.0557	0.3753	0.1001	0.4594	0.1434
		153.249	6 days, 9:14:57	-0.0565	0.0367	1.9972	0.3885	4.244	0.1352	4.4826	0.1465	0.99	0.1006	1.0571	0.0649	0.7394	0.2295	0.2826	0.0528	0.3747	0.0995	0.4567	0.1412
		153.499	6 days, 9:29:55	-0.0559	0.0365	1.9984	0.399	4.2402	0.1328	4.4717	0.1471	0.9945	0.1013	1.0526	0.0693	0.7421	0.2287	0.278	0.05	0.3702	0.0992	0.4587	0.1434
		153.748	6 days, 9:44:53	-0.0565	0.0358	1.9973	0.4064	4.2461	0.1252	4.4836	0.1424	0.9944	0.0995	1.0505	0.0646	0.7383	0.2261	0.2764	0.0484	0.3679	0.1013	0.4604	0.1443
		153.998	6 days, 9:59:51	-0.0567	0.0356	1.9997	0.4157	4.2447	0.1439	4.491	0.1573	0.9957	0.0956	1.0558	0.0575	0.7427	0.2298	0.2753	0.0489	0.368	0.1023	0.4568	0.1458
		154.247	6 days, 10:14:49	-0.0582	0.0379	1.9872	0.4047	4.2608	0.1478	4.4709	0.154	0.9905	0.0979	1.0565	0.0632	0.743	0.2331	0.2757	0.0517	0.3669	0.1008	0.4547	0.1419
		154.496	6 days, 10:29:47	-0.0584	0.0376	1.9906	0.4073	4.2432	0.1544	4.4678	0.1658	0.9869	0.0931	1.0582	0.0602	0.7411	0.2379	0.2746	0.0561	0.3659	0.1006	0.4547	0.1353
		154.746	6 days, 10:44:45	-0.0601	0.0379	1.9912	0.402	4.2609	0.1769	4.4788	0.1724	0.9784	0.087	1.0521	0.0634	0.7415	0.2343	0.2751	0.0524	0.3661	0.102	0.4547	0.1358
		154.995	6 days, 10:59:43	-0.0593	0.0381	1.9826	0.3908	4.2639	0.1573	4.4766	0.1851	0.9735	0.0841	1.0504	0.0655	0.7381	0.2339	0.276	0.0581	0.3646	0.1017	0.4549	0.1396
		155.245	6 days, 11:14:41	-0.0606	0.0389	1.9809	0.3884	4.2618	0.1667	4.4762	0.1898	0.9694	0.0779	1.0493	0.0647	0.7373	0.2307	0.2715	0.0557	0.3636	0.102	0.4524	0.1382
		155.494	6 days, 11:29:39	-0.061	0.0384	1.9733	0.3792	4.247	0.1813	4.5009	0.1849	0.9783	0.0787	1.0503	0.0618	0.7352	0.2272	0.2737	0.0562	0.3641	0.1024	0.4525	0.1357
		155.744	6 days, 11:44:37	-0.0616	0.0372	1.9736	0.3777	4.2406	0.1871	4.4934	0.189	0.9846	0.0806	1.0402	0.0643	0.7337	0.2279	0.2732	0.0576	0.3633	0.1011	0.4493	0.1355
		155.993	6 days, 11:59:35	-0.0612	0.0363	1.9776	0.3654	4.2304	0.1612	4.4988	0.1816	0.9864	0.094	1.0344	0.0636	0.734	0.2263	0.2706	0.0522	0.3642	0.1039	0.4503	0.1383
		156.243	6 days, 12:14:33	-0.0611	0.0359	1.9741	0.3642	4.2353	0.1539	4.4873	0.1755	0.9835	0.0904	1.0385	0.066	0.7323	0.2253	0.27	0.0542	0.3618	0.1034	0.445	0.1377
		156.492	6 days, 12:29:31	-0.0621	0.036	1.9568	0.3706	4.226	0.1689	4.5019	0.1882	0.9785	0.0862	1.0428	0.067	0.727	0.2222	0.2694	0.0525	0.3615	0.1045	0.4432	0.1387
		156.741	6 days, 12:44:29	-0.0641	0.0358	1.9559	0.3759	4.2275	0.1616	4.4853	0.1826	0.9752	0.0876	1.0416	0.0664	0.7279	0.226	0.2669	0.0536	0.3605	0.1042	0.4448	0.142
		156.991	6 days, 12:59:27	-0.0637	0.0368	1.957	0.3779	4.2324	0.1413	4.4786	0.1941	0.9732	0.0833	1.0401	0.0733	0.7294	0.2276	0.2611	0.0582	0.3625	0.1067	0.4473	0.1415
		157.24	6 days, 13:14:25	-0.0652	0.0358	1.948	0.3775	4.2485	0.1393	4.456	0.1826	0.9735	0.0874	1.0389	0.0696	0.7305	0.228	0.2582	0.0532	0.3611	0.11	0.4466	0.1428
		157.49	6 days, 13:29:23	-0.0636	0.0386	1.9414	0.3844	4.2405	0.1416	4.4573	0.1874	0.9761	0.0894	1.04	0.0742	0.7284	0.2285	0.2598	0.0552	0.361	0.1123	0.4466	0.1438
		157.739	6 days, 13:44:21	-0.0646	0.0366	1.9468	0.3805	4.2265	0.1417	4.4594	0.1768	0.9702	0.0924	1.0368	0.0799	0.7301	0.2282	0.2612	0.0565	0.3583	0.1108	0.4439	0.1429
		157.989	6 days, 13:59:19	-0.0646	0.0368	1.9489	0.3796	4.2464	0.1406	4.4675	0.172	0.9755	0.0927	1.0376	0.0848	0.7284	0.2295	0.2641	0.0572	0.358	0.1104	0.4447	0.1485
		158.238	6 days, 14:14:17	-0.0652	0.0368	1.9524	0.3805	4.2488	0.1493	4.4585	0.1912	0.9668	0.0874	1.0341	0.0805	0.7261	0.226	0.2649	0.0571	0.3555	0.1081	0.4415	0.1474
		158.488	6 days, 14:29:15	-0.0663	0.0387	1.9557	0.3704	4.2463	0.1592	4.4685	0.1934	0.969	0.0901	1.0361	0.0763	0.7284	0.228	0.2651	0.0545	0.3535	0.1049	0.4402	0.1506
		158.737	6 days, 14:44:13	-0.0654	0.0387	1.9684	0.3762	4.2494	0.1498	4.449	0.1836	0.9675	0.0966	1.038	0.0835	0.7292	0.2319	0.2631	0.058	0.3553	0.1044	0.4402	0.1494
		158.986	6 days, 14:59:11	-0.0661	0.0384	1.9763	0.3753	4.2561	0.1471	4.482	0.1631	0.9645	0.0953	1.0387	0.0831	0.7299	0.2327	0.2586	0.0577	0.3537	0.1021	0.4391	0.1502
		159.236	6 days, 15:14:09	-0.0681	0.0367	1.9745	0.3974	4.2438	0.1544	4.4811	0.18	0.9679	0.0992	1.0442	0.0818	0.7282	0.2349	0.2585	0.0554	0.3494	0.0995	0.4367	0.1472
		159.485	6 days, 15:29:07	-0.0676	0.0364	1.9729	0.4148	4.2342	0.1548	4.4734	0.1902	0.9656	0.1085	1.0432	0.0775	0.7265	0.2328	0.2595	0.0569	0.3463	0.1009	0.4322	0.1435
		159.735	6 days, 15:44:05	-0.0681	0.0361	1.9735	0.4188	4.2127	0.1537	4.4637	0.2005	0.9678	0.1088	1.0391	0.0703	0.7268	0.2315	0.2561	0.0547	0.3458	0.1003	0.4318	0.1455
		159.984	6 days, 15:59:03	-0.0677	0.0372	1.9744	0.4208	4.2139	0.1597	4.4676	0.1995	0.9706	0.1087	1.041	0.0662	0.7293	0.2314	0.2542	0.0544	0.3431	0.1027	0.4284	0.1445
		160.234	6 days, 16:14:01	-0.0677	0.0374	1.9596	0.4086	4.2017	0.1433	4.4506	0.1944	0.9695	0.106	1.0421	0.0624	0.7269	0.2312	0.2531	0.0541	0.3438	0.1036	0.4334	0.1456
		160.483	6 days, 16:28:59	-0.0685	0.0375	1.9581	0.4083	4.2036	0.1274	4.4446	0.2079	0.9708	0.1164	1.0424	0.0659	0.7227	0.2302	0.2512	0.052	0.3429	0.1051	0.4298	0.143
		160.732	6 days, 16:43:57	-0.0671	0.0356	1.9435	0.394	4.2188	0.1468	4.4475	0.1952	0.9721	0.1181	1.0436	0.0662	0.7217	0.2315	0.2499	0.0523	0.341	0.1045	0.4292	0.143
		160.982	6 days, 16:58:55	-0.0674	0.0382	1.9419	0.3848	4.2179	0.1243	4.4416	0.2048	0.966	0.1102	1.0412	0.063	0.7219	0.2325	0.2505	0.0535	0.3415	0.1042	0.4295	0.1431
		161.231	6 days, 17:13:53	-0.0691	0.038	1.9384	0.3767	4.221	0.1402	4.4584	0.2064	0.9619	0.1116	1.0422	0.0624	0.7214	0.2327	0.2484	0.0484	0.3437	0.1032	0.428	0.1439
		161.481	6 days, 17:28:51	-0.0708	0.0373	1.9222	0.3715	4.2069	0.1441	4.4537	0.2322	0.959	0.102	1.043	0.0549	0.7235	0.2344	0.2479	0.0481	0.3442	0.1045	0.4259	0.147
		161.73	6 days, 17:43:49	-0.0706	0.0373	1.915	0.3674	4.2081	0.1504	4.4294	0.2228	0.9578	0.1057	1.0395	0.0504	0.7205	0.2285	0.2471	0.0496	0.3425	0.1064	0.4274	0.1452
		161.98	6 days, 17:58:47	-0.0712	0.0368	1.9187	0.3622	4.2166	0.1456	4.4205	0.2075	0.9538	0.1024	1.0381	0.0509	0.7177	0.2255	0.2426	0.0528	0.3413	0.1075	0.4272	0.1465
		162.229	6 days, 18:13:45	-0.0724	0.0378	1.9122	0.3708	4.2073	0.1367	4.4175	0.1856	0.9529	0.0996	1.0382	0.056	0.7166	0.2258	0.2392	0.0535	0.3421	0.1107	0.4232	0.1447
		162.479	6 days, 18:28:43	-0.0718	0.0372	1.9082	0.3642	4.2117	0.1338	4.4153	0.177	0.9521	0.0917	1.0424	0.0556	0.715	0.228	0.2397	0.05	0.3416	0.1124	0.422	0.1409
		162.728	6 days, 18:43:41	-0.0723	0.036	1.9089	0.3632	4.2241	0.1462	4.4085	0.1824	0.9449	0.0956	1.0395	0.057	0.7149	0.2277	0.2381	0.0497	0.3388	0.1112	0.4224	0.1427
		162.977	6 days, 18:58:39	-0.0721	0.0386	1.91	0.3652	4.2243	0.136	4.4244	0.178	0.9454	0.0987	1.0401	0.0634	0.714	0.228	0.2375	0.0498	0.3385	0.1142	0.4253	0.1443
		163.227	6 days, 19:13:37	-0.0727	0.0384	1.9132	0.3764	4.2178	0.1429	4.4321	0.1677	0.9417	0.0977	1.0356	0.0595	0.7188	0.2326	0.2383	0.0512	0.3337	0.1131	0.4275	0.1491
		163.476	6 days, 19:28:35	-0.0732	0.0382	1.9055	0.3787	4.2319	0.1311	4.4478	0.1841	0.9431	0.0904	1.036	0.0641	0.7139	0.2331	0.2396	0.0521	0.3327	0.1147	0.4264	0.1543
		163.726	6 days, 19:43:33	-0.0731	0.0386	1.9008	0.3822	4.2247	0.1235	4.4394	0.171	0.9459	0.0883	1.0364	0.0706	0.7176	0.2363	0.2369	0.0507	0.3331	0.1152	0.4247	0.1543
		163.975	6 days, 19:58:31	-0.0738	0.0375	1.8833	0.3788	4.2261	0.1518	4.4439	0.1685	0.9476	0.0911	1.0325	0.0651	0.7151	0.233	0.2345	0.0506	0.332	0.1107	0.4216	0.1553
		164.214	6 days, 20:12:52	-0.0742	0.0368	1.863	0.3822	4.2077	0.1486	4.4319	0.1843	0.9474	0.0916	1.0276	0.0635	0.7094	0.2313	0.2353	0.053	0.329	0.1134	0.4197	0.1554
