# Supplementary material for: Enhanced Mitogenic Activity of Recombinant Human Vascular Endothelial Growth Factor VEGF121 Expressed in E. coli Origami B (DE3) with Molecular Chaperones
Source: PLoS One. 2016 Oct 7;11(10):e0163697. doi: 10.1371/journal.pone.0163697 (PMC5055331; doi:10.1371/journal.pone.0163697)
Supplement: S2 Table — Excel sheet of raw data. (XLSX) [file pone.0163697.s010.xlsx]

## Sheet: FPQ
Output
	1	2	3	4	5	6	7	8	9	10	11	12
A	1202	1136	1232	1972	4296	11786	30378	881	92	92	92	87	FPQ:530/25,645/40
B	1109	1207	1429	1992	4540	12745	30055	996	94	94	93	88	FPQ:530/25,645/40
C	4966	12186	36484	4499	3733	4539	2021	2108	93	94	92	95	FPQ:530/25,645/40
D	4926	13542	35574	4869	3714	5368	2022	2492	93	94	94	92	FPQ:530/25,645/40
E	5543	12246	35942	4568	3873	4931	1997	2553	90	92	96	91	FPQ:530/25,645/40
F	90	92	92	88	90	89	93	94	95	92	91	93	FPQ:530/25,645/40
G	89	90	92	88	87	92	91	90	90	92	91	90	FPQ:530/25,645/40
H	90	86	86	88	89	90	90	88	88	94	89	90	FPQ:530/25,645/40
Calibration
ng/ml	0	48.8	195	781	3125	12500	50000	200000
	881	1202	1136	1232	1972	4296	11786	30378
	996	1109	1207	1429	1992	4540	12745	30055
mean	938.5	1155.5	1171.5	1330.5	1982	4418	12265.5	30216.5
	α2-PI1-8-VEGF121 prepared in this work	VEGF121 I Cat. No. CYT-343, E. coli expressed (Prospecbio)	VEGF121 II Cat. No. CYT-116, HEK cells expressed (Prospecbio)
	4499	4539	2021
	4869	5368	2022
	4568	4931	1997
mean	4645.33	4946	2013.33
Concentration (ng/mL)	15431.5	16775.6	3665.77
Concentration (ug/mL)	15.4315	16.7756	3.66577
All samples diluted to 20ug/ml
	uL of Sample	uL of PBS	FPQ -determined concentration (ug/mL)	final FPQ [µg/mL]	VEGF ELISA [µg/mL]	VEGF-ELISA-output/ FPQ-output ratio	Bradford protein assay [µg/mL]
α2-PI1-8-VEGF121 prepared in this work	27.1	162.9	15.4315	108.192	116	1.07217	152
VEGF121 I Cat. No. CYT-343, E. coli expressed (Prospecbio)	38	152	16.7756	83.878	100.9	1.20294
VEGF121 II Cat. No. CYT-116, HEK cells expressed (Prospecbio)	38	152	3.66577	18.3289	31.2	1.70223
