# Supplementary material for: Enhanced Mitogenic Activity of Recombinant Human Vascular Endothelial Growth Factor VEGF121 Expressed in E. coli Origami B (DE3) with Molecular Chaperones
Source: PLoS One. 2016 Oct 7;11(10):e0163697. doi: 10.1371/journal.pone.0163697 (PMC5055331; doi:10.1371/journal.pone.0163697)
Supplement: S3 Table — Excel sheet of raw data. (XLSX) [file pone.0163697.s011.xlsx]

## Sheet: VEGF-ELISA
	Temperature(°C)	1	2	3	4	5	6
	23.5	0.9549	0.3147	0.4719	0.5723	0.2808
		0.5514	0.2804	0.4949	0.5677	0.2758
		0.3232	0.2211	0.279	0.3288	0.1919
		0.1888	0.2062	0.2762	0.3128	0.1899
		0.126	0.5019	0.4326	0.4122	0.2561	0.0493
		0.0918	0.51	0.4544	0.4248	0.2292	0.0494
		0.0699	0.3106	0.282	0.2476	0.1495	0.0586
		0.0455	0.2734	0.2222	0.2664	0.1517	0.0563
Calibration	pg/ml	0	23.4	46.9	93.1	188	375	750	1500
450nm	A	0.0455	0.0699	0.0918	0.126	0.1888	0.3232	0.5514	0.9549
	A-BLANK				0.0805	0.1433	0.2777	0.5059
	5	10		5-blank	10-blank		Dil1 konc (pg/ml)	Dil2 konc (pg/ml)		final konc1 (mg/ml)	final konc2 (mg/ml)		final konc1 (ug/ml)	final konc2 (ug/ml)	mean ug/mL	Bradford ug/mL
α2-PI1-8-VEGF121 prepared in this work	0.2762	0.4949		0.21875	0.43745		649.167	1378.17		0.113718	0.120831		113.718	120.831	116.003	152
	0.279	0.4719		0.22155	0.41445		658.5	1301.5		0.115353	0.114109		115.353	114.109
VEGF121 I Cat. No. CYT-343, E. coli expressed (Prospecbio)	0.3128	0.5677		0.25535	0.51025		771.167	1620.83		0.0964922	0.101505		96.4922	101.505	100.907
	0.3288	0.5723		0.27135	0.51485		824.5	1636.17		0.103166	0.102465		103.166	102.465
VEGF121 II Cat. No. CYT-116, HEK cells expressed	0.1517	0.2292		0.09425	0.17175		234.167	492.5		0.0293001	0.0308428		29.3001	30.8428	31.2459
	0.1495	0.2561		0.09205	0.19865		226.833	582.167		0.0283825	0.0364582		28.3825	36.4582
PBS	0.0563
	0.0586
PBS mean	0.05745
BLANK	0.0494
	0.0493
blank mean	0.04935
